# Supplementary material for: Genes linked to schistosome resistance identified in a genome-wide association study of African snail vectors
Source: Nat Commun. 2025 Jul 27;16:6918. doi: 10.1038/s41467-025-61760-8 (PMC12297450; doi:10.1038/s41467-025-61760-8)
Supplement: Supplementary file 3 — Supplementary Data 1 [file 41467_2025_61760_MOESM3_ESM.xlsx]

## Sheet: SupData1
					cutadapt output			trimmomaticPE			samtools stats of S. mansoni aligned (bwa) data				samtools stats of filtered (CIGAR) low mapped/unmapped reads to S. mansoni (i.e. B. sudanica reads)						samtools stats of filtered (CIGAR) low mapped/unmapped reads to S. mansoni (i.e. B. sudanica reads) with supplementary alignment reads removed					samtools stats of B. sudanica 111 aligned data					duplicate marking stats				samtools stats of B. sudanica 111 aligned data (.bam) after unmapped, supplementary and duplicate reads removed
Sequencing pool	Raw sequence file name	SRA accession	NovaSeq Lane ID	Number of snails (pooled)	Total read pairs processed	Read pairs written (passing filters)	Basepairs written (filtered)	Forward (R1) and Reverse (R2) only surviving	Dropped	Both Read Pairs Surviving	Number of forward and reverse sequences attempted to align to S. mansoni	Paired reads mapped to S. mansoni genome (all)	Reads unmapped to S. mansoni genome	Bases mapped to S. mansoni (CIGAR)	Number of sequences attempted to align to S. mansoni minus those which aligned confidently and secondary reads (CIGAR value >70)	Number of reads removed (CIGAR value >70 - aligned confidently to S. mansoni and secondary reads)	Reads mapped and paired to S. mansoni genome (CIGAR value <70 - not confidently aligned to S. mansoni genome)	Reads unmapped to S. mansoni	Supplementary alignments to S. mansoni	Bases mapped (CIGAR - CIGAR value >70 - aligned confidently to S. mansoni)	Number of sequences attempted to align to S. mansoni minus those which aligned confidently and secondary reads (CIGAR value >70)	reads mapped and paired to S. mansoni genome (CIGAR value <70 - not confidently aligned to S. mansoni genome)	Reads unmapped to S. mansoni	Supplementary alignments to S. mansoni	Bases mapped (CIGAR - CIGAR value >70 - aligned confidently to S. mansoni)	Number of sequences attempted to align to B. sudanica	Reads mapped and paired to B. sudanica genome	Reads unmapped to B. sudanica	Supplementary alignments to B. sudanica	Bases mapped (CIGAR) to B. sudanica	Number of reads (Number of sequences attempted to align to B. sudanica + Supplementary alignments to B. sudanica)	Duplicate pair	Duplicate single	Duplicate total	Reads remaining following removal of reads unmapped, supplementary alignment reads and duplicate (total) reads	Reads mapped and paired to B. sudanica	Bases mapped (CIGAR) to B. sudanica	B. sudanica genome coverage (bases mapped / 0.94Gb genome size)	Overall coverage (per sample)
Negative pool 1 (Tn6019)	True-Neg_S1_L003_R1_001.fastq.gz	SRS22385827	6019	295	1029890433	1029890433	327317593256	39715223	15023063	952057840	1904115680	469142260	1424837801	11222539044	1890529312	13586368	459507292	1422862101	2912603	9989775755	1890529312	459507292	1422862101	0	9861377577	1890529312	1879073644	9673940	30190068	283526535876	1920719380	321842575	1269538	323112113	1557743259	1557231069	233675147735	248.591	1.48807
	True-Neg_S1_L003_R2_001.fastq.gz							23094307
Negative pool 2 (Tn6020)	True-Neg---replicate_S4_L004_R1_001.fastq.gz	SRS22385828	6020		770240747	770240747	244805563351	33132402	12027848	707111795	1414223590	200410838	1203753054	5333053778	1403928644	10294946	194321940	1201650030	2008714	4469067312	1403928644	194321940	1201650030	0	4381006354	1403928644	1393283586	8687565	22517291	210720825494	1426445935	202906451	1221198	204127649	1191113430	1190377135	178965680796	190.389
	True-Neg---replicate_S4_L004_R2_001.fastq.gz							17968702
Positive pool 1 (Tp6019)	True-Pos_S3_L003_R1_001.fastq.gz	SRS22385825	6019	493	1147080810	1147080810	364571865408	49830599	18990830	1053789650	2107579300	502032856	1593693439	14478738971	2073840942	33738358	472637460	1591521958	3143515	10289532383	2073840942	472637460	1591521958	0	10150163766	2073840942	2060246586	11228228	32290076	311686595339	2106131018	254610297	1737975	256348272	1806264442	1805636289	271625582664	288.963	1.51983
	True-Pos_S3_L003_R2_001.fastq.gz							24469731
Positive pool 2 (Tp6020)	True-Pos---replicate_S6_L004_R1_001.fastq.gz	SRS22385826	6020		1780494803	1780494803	565895210391	78513609	33137306	1625062418	3250124836	536357086	2691673872	17560916496	3198003182	52121654	492721978	2687430598	5287295	11191237700	3198003182	492721978	2687430598	0	10966966578	3198003182	3173451190	19877878	50101327	480023389061	3248104509	296424944	1591459	298016403	2880108901	2877026246	432695313211	460.314
	True-Pos---replicate_S6_L004_R2_001.fastq.gz							43781470
