# Supplementary material for: Genes linked to schistosome resistance identified in a genome-wide association study of African snail vectors
Source: Nat Commun. 2025 Jul 27;16:6918. doi: 10.1038/s41467-025-61760-8 (PMC12297450; doi:10.1038/s41467-025-61760-8)
Supplement: Supplementary file 4 — Supplementary Data 2 [file 41467_2025_61760_MOESM4_ESM.xlsx]

## Sheet: SUppData2
						Fisher's Exact Test Results						Regression Results
						Group A (>90% population 1 ancestry)			Group B (>90% population 2 ancestry)			All validation samples, allele 1 dominant				All validation samples, allele 2 dominant
Marker	Contig	Site	Purpose	Forward (5'-3')	Reverse (5'-3')	Sample Size	p model 1	p model 2	Sample Size	p model 1	p model 2	Sample Size	p Marker	p Ancestry	AIC	Sample Size	p Marker	p Ancestry	AIC
contig_1003_78087	contig_1003	78087	Dual-variant	GCGAGGTGGATGAGGGGTAA	TGGACGATGGTCAAGAAGGC	46	NA	0.455219	34	NA	0.437471	217	0.253337	1.37e-05	282.964	217	0.357392	1.63e-05	283.442
contig_101_525668	contig_101	525668	Linkage map	ACCTATACCGCCAAACTCGC	TTAACATACGGCGCTTGCTC	NA	NA	NA	NA	NA	NA	NA	NA	NA	NA	NA	NA	NA	NA
contig_1011_228904	contig_1011	228904	Linkage map	ACCTGACTGTTGACTCTAACTCG	CCAAACAGCTGGACTTACTGG	NA	NA	NA	NA	NA	NA	NA	NA	NA	NA	NA	NA	NA	NA
contig_1049_585804	contig_1049	585804	Linkage map	CCCTCCCTTCCCACATGAAC	GCTTGCATCTATCAAAGAAGGGG	NA	NA	NA	NA	NA	NA	NA	NA	NA	NA	NA	NA	NA	NA
contig_1052_415174	contig_1052	415174	Linkage map	ACTGTTACTCTCAGCCACACAG	AGTGTCGCAGATCTCTATGCA	NA	NA	NA	NA	NA	NA	NA	NA	NA	NA	NA	NA	NA	NA
contig_106_148130	contig_106	148130	Linkage map	GTCATGGCTCCTATCACAGATGT	ACCGGTACAACATGCATAGGA	NA	NA	NA	NA	NA	NA	NA	NA	NA	NA	NA	NA	NA	NA
contig_107_105869	contig_107	105869	Linkage map	GTTACTCGGAAACTCAAACTCATGA	GAAGTCTCGATCTAGCTAGACTGA	NA	NA	NA	NA	NA	NA	NA	NA	NA	NA	NA	NA	NA	NA
contig_110_2716239	contig_110	2716239	Dual-variant	CCGTTAGAAAGGTGTATGCACG	GTCATGTTGTGGTTGTGGGC	46	0.706034	0.665947	34	0.58	0.434446	218	0.454586	2.04e-05	284.95	218	0.359148	1.27e-05	284.667
contig_1107_96572	contig_1107	96572	Linkage map	GCAATAACCTGTTCTGAAATGTGC	GGTCGTGGTGGTCGAGTAGT	NA	NA	NA	NA	NA	NA	NA	NA	NA	NA	NA	NA	NA	NA
contig_113_280030	contig_113	280030	Linkage map	TTTGTTTGGCCTGTTCCCCT	GATGGCCCAACTTCTAGGCT	NA	NA	NA	NA	NA	NA	NA	NA	NA	NA	NA	NA	NA	NA
contig_1147_248964	contig_1147	248964	Linkage map	ACAGCTTGACGATGCCACTT	CGGGGTCTTGCATAGTAACGA	NA	NA	NA	NA	NA	NA	NA	NA	NA	NA	NA	NA	NA	NA
contig_1169_143559	contig_1169	143559	Linkage map	TGTTTCTTTGGCCAACGGTG	CCGAGTCCACCCAACTCAAT	NA	NA	NA	NA	NA	NA	NA	NA	NA	NA	NA	NA	NA	NA
contig_118_299425	contig_118	299425	Linkage map	AGCTCACATCGTGGCCTTTT	TGCCTGAACGTAACCATTTGAG	NA	NA	NA	NA	NA	NA	NA	NA	NA	NA	NA	NA	NA	NA
contig_119_76112	contig_119	76112	Dual-variant	GCGTGCCTCATAATTCCTCG	CCCTAGAGGTAAATCCAGCGC	46	1	0.480172	34	NA	NA	217	0.556706	6.42e-05	284.182	217	0.950746	3.85e-05	284.526
contig_119_78047	contig_119	78047	Dual-variant	TGAAGAGCAGCTCGAGAACC	GATTTGGTTACGCGCTCTGC	46	0.659036	0.720326	34	NA	NA	215	0.352635	5.86e-05	281.29	215	0.539358	0.000101557	281.755
contig_1200_1972793	contig_1200	1972793	Linkage map	ACTTCAGAATATGCATTTTGTTGGC	AAAGGCAAGAGGGTCTGAGG	NA	NA	NA	NA	NA	NA	NA	NA	NA	NA	NA	NA	NA	NA
contig_1214_283908	contig_1214	283908	Linkage map	TGTAGGCCCAGAGTCCATCG	AGCCTCCAGTTGGAATTCCG	NA	NA	NA	NA	NA	NA	NA	NA	NA	NA	NA	NA	NA	NA
contig_1217_4433	contig_1217	4433	Linkage map	CACCAGGGAAAGACAGAGGC	TCCTCCTCTCGAGATCTGCA	NA	NA	NA	NA	NA	NA	NA	NA	NA	NA	NA	NA	NA	NA
contig_1225_402518	contig_1225	402518	Dual-variant	GCCCATACCCAAGCGAACTA	TGGGGACAAGGCAACCTTAT	46	1	0.706034	34	NA	1	216	0.433704	0.000240485	282.353	216	0.65677	2.71e-05	282.768
contig_1225_801395	contig_1225	801395	Dual-variant	TGTGTCCGTTGTTTCCAGTG	AGCTGGACTGTGCTTCTTGT	46	1	1	34	NA	NA	217	0.340236	0.000182295	283.554	217	0.050929	0.00123395	280.713
contig_1225_983428	contig_1225	983428	Dual-variant	GCGAAGGCTCTCGTCTCATT	TGTCTGGTTTTCTCACTTACCTTCT	46	0.488252	0.664087	34	NA	1	214	0.709741	0.000115443	280.839	214	0.965407	0.000182192	280.975
contig_1255_100170	contig_1255	100170	Linkage map	ACCGGTGGTCATTGAAAACTTG	AGGCCTAATTATGACCAATTGGG	NA	NA	NA	NA	NA	NA	NA	NA	NA	NA	NA	NA	NA	NA
contig_127_131345	contig_127	131345	Dual-variant	TCAATGTCTCAGAACCCTGCT	TGGGTTAGGGCTAGGATTGGT	46	0.0468746	0.56246	34	0.388	0.384385	216	0.351914	5.03e-05	282.097	216	0.902233	2.36e-05	282.948
contig_127_828676	contig_127	828676	Dual-variant	CAAGTATACCAGGTCGAGCCA	TTGTCCTGGCACCCAAATGT	46	1	NA	34	1	1	219	0.372347	1.33e-05	286.419	219	0.781258	0.000312398	287.143
contig_127_908233	contig_127	908233	Dual-variant	AGGGGAAGAAAAGGTGGCTG	GTCATCTGTTTCCAGGGCCA	46	0.384371	0.706488	34	NA	1	219	0.40664	0.00064432	286.535	219	0.931496	5.04e-05	287.212
contig_129_824602	contig_129	824602	Linkage map	GCCTACAGTTCGGGACCAAA	GGGTTTGGTTTCCCTGGTCA	NA	NA	NA	NA	NA	NA	NA	NA	NA	NA	NA	NA	NA	NA
contig_1352_1565835	contig_1352	1565835	Dual-variant	CGTGAATGTGTATGCACCCG	CCCCTACTAGCTGATGTGCG	46	0.734777	0.529644	34	0.0789	NA	220	0.74116	2.08e-05	288.151	220	0.274549	5.36e-05	287.07
contig_136_169298	contig_136	169298	Linkage map	TGTTTTAGCCTTAGAAGTGTGCAC	CCTCCGCAGAAGTGAAATGC	NA	NA	NA	NA	NA	NA	NA	NA	NA	NA	NA	NA	NA	NA
contig_137_526378	contig_137	526378	Linkage map	AGTCATGAGGAGCTTTGCCT	CCAGAACAGAAACCCATGATTCA	NA	NA	NA	NA	NA	NA	NA	NA	NA	NA	NA	NA	NA	NA
contig_1379_320305	contig_1379	320305	Linkage map	TGCCAGGTAAGAGTCACGTG	CGACTGCTTCATTCTCTAGAGTCA	NA	NA	NA	NA	NA	NA	NA	NA	NA	NA	NA	NA	NA	NA
contig_1422_2446874	contig_1422	2446874	Dual-variant	ACCAACAACTGAAGGAGGCC	TGGACAAGGTAGTACACAAATCACT	45	NA	1	34	1	NA	209	0.783647	0.000744865	274.939	209	0.288325	0.00365909	273.893
contig_1475_76444	contig_1475	76444	Linkage map	TTTGTATGGACGGCATTCACA	CCCCAAGCGTCAGTTGTAAA	NA	NA	NA	NA	NA	NA	NA	NA	NA	NA	NA	NA	NA	NA
contig_1504_287287	contig_1504	287287	Linkage map	GCCTGCGTACCTACCAGTTT	TGTTTGCTCTGCTCCTCTCG	NA	NA	NA	NA	NA	NA	NA	NA	NA	NA	NA	NA	NA	NA
contig_1549_667826	contig_1549	667826	Dual-variant	CTCATTACTGAGTGGTAAAGGCTT	TCTGGAAACGTGGACCGAAG	46	0.480172	1	34	NA	1	215	0.946697	4e-05	281.722	215	0.30066	0.000297122	280.658
contig_1554_371670	contig_1554	371670	Linkage map	TGGTACATTTTGCACGTGGAG	ACAGTACTGGCCAAGGAAACT	NA	NA	NA	NA	NA	NA	NA	NA	NA	NA	NA	NA	NA	NA
contig_1606_82133	contig_1606	82133	Linkage map	ACACATACTCCACACACATCCC	CTTATGAGAGGGGCTCTGCG	NA	NA	NA	NA	NA	NA	NA	NA	NA	NA	NA	NA	NA	NA
contig_161_568925	contig_161	568925	Linkage map	ACCAGATACAGAAAGTCAAAGCCA	TCTGACATTTGATTTTCGTGGTCT	NA	NA	NA	NA	NA	NA	NA	NA	NA	NA	NA	NA	NA	NA
contig_1610_103683	contig_1610	103683	Linkage map	ATACACAGTTCCGGGCACAG	ATTAGAGCGCGAACCCACTC	NA	NA	NA	NA	NA	NA	NA	NA	NA	NA	NA	NA	NA	NA
contig_163_467565	contig_163	467565	A priori: HSP90	TATTTGCGCGCTGAAGTGTC	CCAGCAGACGACGAAGATAGG	46	NA	NA	34	NA	0.177973	219	0.272717	1.15e-05	286.008	219	0.983484	2.12e-05	287.219
contig_163_470538	contig_163	470538	A priori: HSP90	TCAAATTGTATGTGCGCAGAGT	TGGAGCATCTCTCTGGAAATGT	46	0.410253	0.665947	34	NA	1	214	0.567955	2.86e-05	280.224	214	0.988504	4.11e-05	280.552
contig_1650_92589	contig_1650	92589	Linkage map	TGATTGGCTGGTGGTGACAA	CAGAGGCGGTCTTAGGGG	NA	NA	NA	NA	NA	NA	NA	NA	NA	NA	NA	NA	NA	NA
contig_1671_459656	contig_1671	459656	Linkage map	AGTGATCTACATGTGCGTGAAGT	TTACCAACACAGCGAGTTGC	NA	NA	NA	NA	NA	NA	NA	NA	NA	NA	NA	NA	NA	NA
contig_169_33305	contig_169	33305	Linkage map	ACACGTCTGTACTGTCTTGCA	TGTTTCCAAGGTAACGCCGA	NA	NA	NA	NA	NA	NA	NA	NA	NA	NA	NA	NA	NA	NA
contig_1706_111998	contig_1706	111998	Dual-variant	ACCAGACAGAAAGACAGAGTGA	CTTCTCTGTAGATTGTTTCAGGGG	46	NA	0.306359	34	1	1	216	0.385202	1.53e-05	282.203	216	0.877416	2.38e-05	282.939
contig_173_1741885	contig_173	1741885	Dual-variant	TGCATTTTGGGACCAGTGTCT	TGTCTACTAGCAGCACGGTG	46	NA	0.00786874	34	NA	1	218	0.016426	1.97e-05	280.38	218	0.863547	2.03e-05	286.2
contig_173_1779508	contig_173	1779508	Dual-variant	CCGTTAGGTAGCCTCACAGTG	GGTCACACTGTAAGATACCTATCGA	46	1	0.720326	34	0.0238	NA	219	0.712667	5.75e-05	287.085	219	0.728928	0.00039021	287.1
contig_175_1090612	contig_175	1090612	Dual-variant	CCTTTAGTTGACCAAGCATGCA	TCCCCAGCTTTGCAGTAACA	46	0.138821	0.131567	34	0.0703	NA	209	0.0162948	0.000735028	267.277	209	0.225692	0.000251458	272.428
contig_175_1731269	contig_175	1731269	Dual-variant	GTCTCAGGCTTTATTTGATGACCA	GCCCTACATGGATCATCATGC	46	NA	NA	34	0.28	0.465295	NA	NA	NA	NA	NA	NA	NA	NA
contig_1757_193849	contig_1757	193849	Linkage map	TTGAGGTTGCCAGAAGCCAA	AGCAAAGAACAGCCAATGCG	NA	NA	NA	NA	NA	NA	NA	NA	NA	NA	NA	NA	NA	NA
contig_1807_482471	contig_1807	482471	Dual-variant	AGGAAAGGCTTCGGGATTCA	CACTGTTTGATGCAAGCTGCT	46	0.699444	0.529644	34	NA	0.709399	217	0.884023	0.000173571	284.508	217	0.607929	0.000262751	284.265
contig_1807_788599	contig_1807	788599	Dual-variant	GACCTTGTATGCTGCTTCCG	TGGAGCGACTGCAAAATGAA	46	0.314533	0.464635	33	NA	0.720682	212	0.252715	7.91e-05	275.238	212	0.0922439	7.76e-05	273.433
contig_1828_168294	contig_1828	168294	Dual-variant	AGTTGCCTCTTGGAGCCAAA	CCACTGGTAGATGAAATGGAGCT	46	NA	1	34	NA	1	217	0.833757	5.38e-05	284.485	NA	NA	NA	NA
contig_1828_191228	contig_1828	191228	Dual-variant	AGGGAAGGCATTGTGTTCTTCT	GTTTTGTGAGACTAGCTATCCCC	46	NA	0.70027	34	0.705	1	214	0.599559	6.66e-05	280.282	214	0.916982	7.92e-05	280.549
contig_183_1227621	contig_183	1227621	Linkage map	TTATTGCCACCGACCCTTCC	TCACGTTGTTGTTTGTGTGGT	NA	NA	NA	NA	NA	NA	NA	NA	NA	NA	NA	NA	NA	NA
contig_193_402880	contig_193	402880	Linkage map	ACCAAGGAGCTGATCATAACCA	ACTGAACTCTTTTGCAATAGGCT	NA	NA	NA	NA	NA	NA	NA	NA	NA	NA	NA	NA	NA	NA
contig_196_342937	contig_196	342937	Linkage map	AAAGGGCTTCAACACATGCA	AGCAGACTAAAAGCATCAATCCA	NA	NA	NA	NA	NA	NA	NA	NA	NA	NA	NA	NA	NA	NA
contig_1981_836448	contig_1981	836448	Dual-variant	GGTTGGATGTTGACCGTTGC	GATCCACCGTCTGATCCCTC	46	NA	NA	34	1	1	217	0.951534	0.000166118	284.526	217	0.403734	9.78e-05	283.796
contig_1995_111001	contig_1995	111001	Dual-variant	TGCGGACAACTCTAGTTAGACC	ACGCGATAGTCTTTTCAAAACCG	46	NA	1	34	0.475	0.579934	212	0.200837	0.00180163	275.122	212	0.736656	5.09e-05	276.636
contig_1995_369937	contig_1995	369937	Dual-variant	CCGTGTAAGGTTTGGGGCTA	AAACACGCCTCTCCCTAACG	46	0.480172	1	27	0.219	0.0460717	198	0.349997	0.000439319	258.289	198	0.153132	0.000153757	257.121
contig_1995_386626	contig_1995	386626	Dual-variant	AAAGAGAGAATCCAGGCCGG	AGGCCAAATCAGGTGAGTCG	46	0.722238	NA	34	0.00824	0.151182	220	0.155808	0.000495174	286.212	220	0.374595	7.6e-05	287.477
contig_1998_169232	contig_1998	169232	Linkage map	TAAGAAAACCAGCCCGGGTG	TCCTCAACAAGACTTGTATTCACCT	NA	NA	NA	NA	NA	NA	NA	NA	NA	NA	NA	NA	NA	NA
contig_2_129491	contig_2	129491	Dual-variant	TTGAAATGGTAGTGTCCTGTGAC	AACTGACCCCATGTTGCGAT	40	NA	1	26	0.0391	0.00383095	183	0.00346643	8.45e-05	225.104	183	0.0218254	0.000412539	224.745
contig_2_90393	contig_2	90393	Dual-variant	TGGGAGCCAAAAGGTCGGTA	TCTTTCATCTTCACGTCCGC	46	NA	0.4346	34	NA	0.362658	NA	NA	NA	NA	NA	NA	NA	NA
contig_2029_795687	contig_2029	795687	Dual-variant	TTTCATTTGGGGCCACGAAA	TACATTTCAGGGCCGGCTTT	46	NA	NA	34	1	1	219	0.904513	2.14e-05	287.205	219	0.259417	0.000107593	285.943
contig_204_65855	contig_204	65855	Linkage map	TACTCTCTAACCTCCGCCCC	CCAACGTCAACAAATGCGCA	NA	NA	NA	NA	NA	NA	NA	NA	NA	NA	NA	NA	NA	NA
contig_205_1843550	contig_205	1843550	Singleton-variant	TCACAGCGTTCTTGCCTTCT	CAGCTGCCAACTCAGTTTGAC	44	1	0.12842	34	NA	1	NA	NA	NA	NA	NA	NA	NA	NA
contig_206_15306	contig_206	15306	Dual-variant	GATCTTTGGACGCCCCTGAG	CTGTTTCTGTGACCCTCGGT	46	NA	NA	34	NA	1	218	0.650623	0.000199405	285.304	218	0.710393	1.6e-05	285.373
contig_207_656825	contig_207	656825	Dual-variant	CCGACATTTACGCTGAAGGC	GCCAGTTAAAGCAAGTTGGCA	46	0.70027	NA	34	NA	0.151182	216	0.747841	8.24e-05	282.859	216	0.93973	0.000120857	282.957
contig_207_672733	contig_207	672733	Dual-variant	TCCTTCAGTTGTGTTTTCGGAGA	CGAAGGATATCCACTGCCGT	46	0.459938	NA	34	NA	0.139822	NA	NA	NA	NA	NA	NA	NA	NA
contig_2074_71237	contig_2074	71237	Linkage map	CCCTTAGTCCATGGGTAGCC	AGTGCCTCTGAGAAATGCCA	NA	NA	NA	NA	NA	NA	NA	NA	NA	NA	NA	NA	NA	NA
contig_208_1331310	contig_208	1331310	Dual-variant	TTGACACACCGTAGCTCGAG	TGTGACGCCTAGAGACCTGA	46	0.459938	NA	34	NA	0.457545	218	0.22289	0.000351649	284.012	218	0.84538	5.01e-05	285.471
contig_208_2895438	contig_208	2895438	A priori: PTC2	CCTATTAACCACAGGCAGTTCC	ATCTTGCCCGTGCTAAACCA	46	0.172215	NA	34	1	1	NA	NA	NA	NA	NA	NA	NA	NA
contig_208_2948890	contig_208	2948890	A priori: PTC2	ACTCCAAAGCTCAATACATTCTTGT	GGGGCTTCAGGTAATTGTAGC	38	0.307433	1	33	1	0.429976	183	0.950426	0.000147054	242.997	183	0.192271	5.75e-05	241.272
contig_208_7435546	contig_208	7435546	Dual-variant	GCCAACGTTGATTTGACTCCA	GGGGAATGCATGCTCTTAAACA	41	0.269731	1	34	0.705	1	204	0.646102	8.29e-05	270.756	204	0.188255	0.000254988	269.235
contig_208_7470199	contig_208	7470199	Dual-variant	GACGCCCCTGAGTCTAATGAG	AGCCGGTTAACTCATGAGGC	46	0.664087	1	34	NA	0.682443	NA	NA	NA	NA	NA	NA	NA	NA
contig_2094_124749	contig_2094	124749	Linkage map	CGACATACTCCCGTTTTATCTGC	GTTTAAGCTGCTGTTCAGAAGC	NA	NA	NA	NA	NA	NA	NA	NA	NA	NA	NA	NA	NA	NA
contig_210_312306	contig_210	312306	Dual-variant	CTTCAGTCACTGTTAATGCTTTTCC	AAGGCTTATCTTCGACTCAAAAGA	45	NA	0.658524	30	1	1	NA	NA	NA	NA	NA	NA	NA	NA
contig_210_341846	contig_210	341846	Dual-variant	TTTTGTCTCAGCTCTTCACCTC	AGAAGCAGACAAACCCATACAAA	46	NA	NA	33	1	0.720682	NA	NA	NA	NA	NA	NA	NA	NA
contig_2114_49735	contig_2114	49735	Singleton-variant	ACTCGCGTAAAGGCAAACTG	GTCCGCCTCATCTAGAACCA	46	0.725416	1	34	NA	1	215	0.554644	3.53e-05	281.003	215	0.885724	3.08e-05	281.331
contig_2127_285586	contig_2127	285586	Linkage map	ACAAACTTCACATGAATGCATTGT	GACTTACTAGGCAGCCCATGT	NA	NA	NA	NA	NA	NA	NA	NA	NA	NA	NA	NA	NA	NA
contig_2132_110359	contig_2132	110359	Linkage map	TCAGCACGTGATAATCCCCG	GTTACTCACCCAATCGTTTCACT	NA	NA	NA	NA	NA	NA	NA	NA	NA	NA	NA	NA	NA	NA
contig_2137_512313	contig_2137	512313	Linkage map	AACATACACACTGCCACCCA	TCAAATATAGGCGGAGTCTGTGA	NA	NA	NA	NA	NA	NA	NA	NA	NA	NA	NA	NA	NA	NA
contig_217_389474	contig_217	389474	Linkage map	ATGGGTTCCTCCATGTCTTGG	CACGTTCGTCCGGTACAGAA	NA	NA	NA	NA	NA	NA	NA	NA	NA	NA	NA	NA	NA	NA
contig_219_1617177	contig_219	1617177	Dual-variant	AAGAAATGTACAAACTACAGTGCTG	ATGCCATGGCTTGTTCGACT	46	0.720326	1	34	NA	0.65598	218	0.346961	0.000221328	284.63	218	0.278431	0.000148305	284.305
contig_219_3593867	contig_219	3593867	Dual-variant	ACACAATTTTACTATCCACACCCC	CTGGTTTATGACTCAAATTGTGTGA	46	0.273599	0.56246	34	0.363	0.0338702	216	0.946327	2.94e-05	282.958	216	0.265006	2.68e-05	281.697
contig_2266_1758644	contig_2266	1758644	A priori: RADres	TGTGTAGTGAGTGGGTAAAACTGT	AGCACAGAGGTAGAGTGTCAA	46	NA	0.252382	34	1	NA	216	0.121558	0.000248626	280.321	216	0.996386	9.23e-05	282.963
contig_2266_1795765	contig_2266	1795765	A priori: RADres	TGGGGAAAGTAAAAGGCAGGG	GAATAATGACTTGGCCGCCC	46	1	1	34	1	NA	219	0.371867	0.000546646	286.419	219	0.896594	0.000123297	287.203
contig_2266_1801795	contig_2266	1801795	A priori: RADres	CGCAGGTGTAGCCATGGTTA	GCAGGAGGTTTGAGGCTAGG	46	1	1	34	1	NA	219	0.469517	0.000447259	286.695	219	0.492132	0.000203354	286.749
contig_2266_1804038	contig_2266	1804038	A priori: RADres	CAGTGACCTCCAGGCATCTG	TGATTTGGAAGCAGTTGCCG	46	1	1	34	NA	1	219	0.830937	8.46e-05	287.174	219	0.36835	0.00040904	286.404
contig_2266_1807246	contig_2266	1807246	A priori: RADres	ACTCAGTGGAGCAAGAGCAA	AGCAATGTGAACAGGGCTTT	46	NA	0.289387	34	NA	0.637874	218	0.372842	1.29e-05	284.71	NA	NA	NA	NA
contig_2267_22830	contig_2267	22830	Linkage map	AGGACCGACTGAACTCTTAGTT	AGTTCGATCAAAGGGAGACTACT	NA	NA	NA	NA	NA	NA	NA	NA	NA	NA	NA	NA	NA	NA
contig_2307_282174	contig_2307	282174	Linkage map	GGGTAAGAGGAGAAAGAAAGGGG	CGTTGGCCTGAGAAACCTGA	NA	NA	NA	NA	NA	NA	NA	NA	NA	NA	NA	NA	NA	NA
contig_233_752147	contig_233	752147	Dual-variant	ACGCGAATCCAACACAGACT	GATAGGGGATGACAGCGAGC	46	1	1	34	0.363	NA	219	0.722091	1.73e-05	287.095	219	0.623392	2.89e-05	286.978
contig_233_754846	contig_233	754846	Dual-variant	GTGCTTTGTAATTTTGTGCACAGG	GAGAGAGAGAGAACGCAGGC	46	NA	NA	34	1	1	216	0.962265	2.35e-05	282.961	216	0.416213	0.000124554	282.301
contig_234_1021217	contig_234	1021217	Dual-variant	AGTGTGCGTCCTCATTGTGT	CAGCACATTCTCAACACGCC	46	NA	NA	34	0.715	NA	217	0.987805	2.59e-05	282.05	217	0.399049	0.000221079	283.815
contig_2351_270660	contig_2351	270660	Linkage map	CACTCTCCGTTGAGTCGCTT	CGCTGAACATAGATTAGTGTCACA	NA	NA	NA	NA	NA	NA	NA	NA	NA	NA	NA	NA	NA	NA
contig_2361_294	contig_2361	294	Linkage map	AGCATGAAAGATTTCTGCTCCT	ACACAGCCATATCCCATAATCCT	NA	NA	NA	NA	NA	NA	NA	NA	NA	NA	NA	NA	NA	NA
contig_2383_108088	contig_2383	108088	Linkage map	TCCTTTAGGTTAGGATCAGGACTT	AGAACTCTTCAGGCTGACACA	NA	NA	NA	NA	NA	NA	NA	NA	NA	NA	NA	NA	NA	NA
contig_2422_132220	contig_2422	132220	Linkage map	TGCCGATTATTAAGAGGTACACAA	AATGCTCGTCACTAGGGGAA	NA	NA	NA	NA	NA	NA	NA	NA	NA	NA	NA	NA	NA	NA
contig_2452_182634	contig_2452	182634	Dual-variant	ACAGATCCTGCAGTCATAATTTACT	GCTGTAGGCCTACTATTGTTTACTG	41	NA	NA	23	NA	0.413649	NA	NA	NA	NA	NA	NA	NA	NA
contig_2453_12673	contig_2453	12673	Linkage map	TGCTCACATGTGACTGACCA	AAATCTGTGGAGGTCAGCGG	NA	NA	NA	NA	NA	NA	NA	NA	NA	NA	NA	NA	NA	NA
contig_2479_280562	contig_2479	280562	Linkage map	CAGGTGAAACAATGGCTGCA	CGCCTTTGCTGGGGATACTA	NA	NA	NA	NA	NA	NA	NA	NA	NA	NA	NA	NA	NA	NA
contig_2491_23898	contig_2491	23898	Linkage map	GCGCCCTCTGTATCGTCTG	CATCGGGATATTATCAAACGGGA	NA	NA	NA	NA	NA	NA	NA	NA	NA	NA	NA	NA	NA	NA
contig_2503_118389	contig_2503	118389	Linkage map	TCGCGCGAATAATCAGGTGA	TCCCTTAAGGCTTAAGTGCACA	NA	NA	NA	NA	NA	NA	NA	NA	NA	NA	NA	NA	NA	NA
contig_2513_226294	contig_2513	226294	Linkage map	GACGAATGATTGCTATCCCTTTCT	AGACTTTCACAAGAGAGCCCC	NA	NA	NA	NA	NA	NA	NA	NA	NA	NA	NA	NA	NA	NA
contig_2561_750040	contig_2561	750040	Linkage map	AGAACTTGTCCAAAACGTGCC	CGGCTTGCGTTTTAGAGTCG	NA	NA	NA	NA	NA	NA	NA	NA	NA	NA	NA	NA	NA	NA
contig_2650_355546	contig_2650	355546	Linkage map	GAGGAGGCGTCGAGAAAGTC	TGGAAGCCCTGTTGAAATGC	NA	NA	NA	NA	NA	NA	NA	NA	NA	NA	NA	NA	NA	NA
contig_2669_334787	contig_2669	334787	Dual-variant	GTCTGCTTCTGACGTCTGCT	ACCGTCTTTGGTCGAAGTCT	46	NA	1	34	0.465	1	215	0.348466	6.27e-05	280.904	215	0.395517	0.000114399	281.076
contig_2669_354865	contig_2669	354865	Dual-variant	TGGAAGAAAACACCCTGGCT	CTTTTGTGTCTCCCAGGCCC	46	NA	1	34	0.227	0.691516	219	0.162988	0.000239302	285.276	219	0.0401171	0.000382373	282.886
contig_2670_81070	contig_2670	81070	Dual-variant	GTCCAGAACGCTAAGGTCCA	AGAGTTGTGTTCGCTGAGCT	46	NA	0.384371	34	1	1	218	0.054695	0.00305088	281.819	218	0.939394	4.17e-05	285.503
contig_269_248971	contig_269	248971	Linkage map	ACTCAAAGTCTACTCCGTGTTGT	CTGATCCAGTGGCGTCAACT	NA	NA	NA	NA	NA	NA	NA	NA	NA	NA	NA	NA	NA	NA
contig_2706_225652	contig_2706	225652	Dual-variant	TCCAATCTGAGAGGAAACCCC	ACATCAGCCATTTCGGTGGA	46	0.295248	NA	34	0.0289	0.0599982	NA	NA	NA	NA	NA	NA	NA	NA
contig_2733_829110	contig_2733	829110	Dual-variant	TGGTACAAACTGACTGCTGGG	TGATGCATCACTTGGTGGCA	46	NA	NA	34	1	1	NA	NA	NA	NA	NA	NA	NA	NA
contig_274_1604895	contig_274	1604895	Dual-variant	ACCTGCAAACAGTCTACTGAAC	TCTGGAAGGCGAGGAGATAGA	44	0.701567	NA	30	1	0.203514	183	0.798409	0.000484677	241.692	183	0.672781	0.000164441	241.578
contig_274_5030130	contig_274	5030130	Dual-variant	TCCATTTGGTGAGCAAGCCT	TTACCTTACGCTGCAGCTTTT	46	NA	NA	34	1	0.425373	217	0.545195	8.39e-05	283.561	217	0.798179	0.000170073	283.868
contig_2742_22330	contig_2742	22330	Linkage map	GCTCCTCTACCACCAAAGCA	TTCATGTCGCTGTGGAGACC	NA	NA	NA	NA	NA	NA	NA	NA	NA	NA	NA	NA	NA	NA
contig_2755_54838	contig_2755	54838	Linkage map	TGGGCAATCCAGAAGTAAGCC	TAATGTGTTGCAGCGTCCAA	NA	NA	NA	NA	NA	NA	NA	NA	NA	NA	NA	NA	NA	NA
contig_2801_631734	contig_2801	631734	Dual-variant	GCTAATGTCTGCCAGATGGAGA	TGGTTTAGGGTTACCAGACATCT	46	1	1	34	1	NA	217	0.00662263	6.85e-06	276.348	217	0.969471	2.25e-05	284.528
contig_2801_640881	contig_2801	640881	Dual-variant	TGATAAATAAGTGTGCATGCTGAGA	TGGTGTCATTTGTCAATTTCAAACA	45	1	0.731035	34	NA	1	214	0.867072	4.11e-05	281.052	214	0.962799	3.42e-05	281.078
contig_285_1320384	contig_285	1320384	Linkage map	TGATGTGGTGTATAGGCCTGT	CCACAATCCCCAGATGGAGC	NA	NA	NA	NA	NA	NA	NA	NA	NA	NA	NA	NA	NA	NA
contig_2887_371864	contig_2887	371864	Linkage map	TCAGACAAATGCTACCACAAGC	TCACCATACTTCCAAAAGTTGCT	NA	NA	NA	NA	NA	NA	NA	NA	NA	NA	NA	NA	NA	NA
contig_2907_1300447	contig_2907	1300447	Dual-variant	TCGAGCAACAAAGAAGGTGAGA	AGGAGAGTGGTAAGTTTGTCTGT	46	0.242108	0.529644	34	NA	0.023789	218	0.647137	3.24e-05	285.299	218	0.917975	0.000187339	285.499
contig_2907_1535110	contig_2907	1535110	Dual-variant	AATGGCAAACGAAAAGTGCAG	TGCTGCTATTACGTTTCCCGA	46	1	0.659036	34	NA	1	220	0.957077	8.01e-05	288.263	220	0.735733	2.96e-05	288.153
contig_2907_1560202	contig_2907	1560202	Dual-variant	ACAGACAGAAAACTGGCTACCT	ACTAAACGGAAACATGCCAACT	46	NA	NA	34	0.145	0.474805	216	0.58192	0.00119971	282.661	216	0.0532031	0.000241271	278.776
contig_293_28330	contig_293	28330	Linkage map	ACAACACCAACCTTGTCAATCA	GGCGCCATTTTGCACTTCTT	NA	NA	NA	NA	NA	NA	NA	NA	NA	NA	NA	NA	NA	NA
contig_2933_248972	contig_2933	248972	Dual-variant	GCGAGCGCTTTACTAATCAGC	TGTTGATGTGGCAGCTCTGT	46	0.664087	NA	34	1	0.145382	216	0.883324	3.62e-05	282.941	216	0.43771	2.07e-05	282.355
contig_2933_426124	contig_2933	426124	Dual-variant	GAGCCAGTACACCTATCTGCC	AACAAATGACACGCGAACGG	45	NA	1	34	0.214	1	215	0.204311	0.000141392	281.504	215	0.101617	0.000722796	280.452
contig_2933_450013	contig_2933	450013	Dual-variant	TCAGCACCTTATTGTCACCTTCA	GAGCATAGCCATATGAATACTGACA	45	0.112876	1	29	NA	0.539409	NA	NA	NA	NA	NA	NA	NA	NA
contig_2933_489157	contig_2933	489157	Dual-variant	TGTACCAACATTGTTGTCCCAGA	CTGCCCAAAGGTCAGTCGAT	46	NA	0.273599	34	0.232	1	216	0.103766	2.81e-05	280.215	216	0.100204	0.0112657	280.26
contig_294_187875	contig_294	187875	Dual-variant	CGATTTCTTGGTATATCGCTCACA	TGAGACAAGCATAGGCCTAATGT	46	1	0.56246	34	NA	1	215	0.726229	0.000337831	281.23	215	0.230398	0.00118671	279.886
contig_294_977035	contig_294	977035	Dual-variant	ACACCTATGTATGTTAGGTTACACC	TAGTTGCCAGCCTACGCAAT	46	NA	0.314533	34	0.715	1	213	0.522164	0.00077629	278.901	213	0.736675	7.74e-05	279.204
contig_295_306907	contig_295	306907	Singleton-variant	TCAGGTATTTCCGCATGTCG	AGACTTAGAAGACGATGCGCA	46	0.682444	NA	34	NA	0.465295	219	0.834333	0.000290972	287.176	219	0.539936	0.0049988	286.846
contig_299_1383880	contig_299	1383880	Linkage map	AGCGACTAAATCCGAATAGGCT	TCAATTTGTGTCTGAAAAACGTCA	NA	NA	NA	NA	NA	NA	NA	NA	NA	NA	NA	NA	NA	NA
contig_3007_143132	contig_3007	143132	Linkage map	ACTTTTGGGTAAGGCCAGGA	GGTTGGAAGTGAGGAGAAATTCG	NA	NA	NA	NA	NA	NA	NA	NA	NA	NA	NA	NA	NA	NA
contig_302_3012237	contig_302	3012237	Dual-variant	ATAGCTTCCACCTACGCTGC	ATGTTGGCCGGGGTCAAAA	46	NA	0.160344	32	0.458	0.441376	212	0.163514	1.54e-05	276.027	212	0.820925	0.000155924	277.956
contig_302_58007	contig_302	58007	Singleton-variant	AGTGAACGCTACCATCGCAA	CAGCATCAATTTAGTCGCCGA	46	NA	NA	34	NA	NA	NA	NA	NA	NA	NA	NA	NA	NA
contig_3030_77923	contig_3030	77923	Dual-variant	GCCAGAGGCCCAGTACTATC	GCATGATCTATGTCAGGTCTTCTT	45	NA	NA	31	0.676	1	198	0.275231	0.00893217	259.203	198	0.48872	0.000231484	259.9
contig_3105_77982	contig_3105	77982	Linkage map	CAATTATTTACGTGGCTTGAAGGC	AGCCATTGGTTCTTCTCCGT	NA	NA	NA	NA	NA	NA	NA	NA	NA	NA	NA	NA	NA	NA
contig_3158_423146	contig_3158	423146	Dual-variant	AATTGACAGCAGACCACCGT	TGCTGACGAGTCCCATTAGC	46	NA	NA	13	NA	NA	NA	NA	NA	NA	NA	NA	NA	NA
contig_3158_449290	contig_3158	449290	Dual-variant	GCTGATGGCCATTAGCGTGT	GCGGGGCTATCTTGTTCACT	46	0.384371	0.459938	34	1	1	215	0.213294	0.000174615	279.779	215	0.0362344	0.00082458	276.966
contig_3163_319637	contig_3163	319637	Linkage map	TGCTTCCAGATGTTCTGTTTCA	TCTTCCCCTGGATGTGCAAC	NA	NA	NA	NA	NA	NA	NA	NA	NA	NA	NA	NA	NA	NA
contig_3174_124087	contig_3174	124087	Linkage map	TGGAAAATGTCAATGAAAGGTCCT	TCATGTCCTCGGAGGAGAAGA	NA	NA	NA	NA	NA	NA	NA	NA	NA	NA	NA	NA	NA	NA
contig_3258_109131	contig_3258	109131	Linkage map	AATACGCTCCGATCACGCAT	TCTGTGTCTACGCCCCTGTA	NA	NA	NA	NA	NA	NA	NA	NA	NA	NA	NA	NA	NA	NA
contig_3281_79776	contig_3281	79776	Linkage map	CCTATCACCCCTGACGTCAC	TGAATTTGAGGTTCAACTTAGCTCA	NA	NA	NA	NA	NA	NA	NA	NA	NA	NA	NA	NA	NA	NA
contig_333_57721	contig_333	57721	Linkage map	AGGTCAGAACTCCCACAGGA	CCCAAGATCCAACCCTTCCC	NA	NA	NA	NA	NA	NA	NA	NA	NA	NA	NA	NA	NA	NA
contig_3334_101309	contig_3334	101309	Dual-variant	AAGGACCAGTGGCAATGACA	CGCTTGATCTCATACATTCAGAAGG	46	NA	NA	34	1	1	217	0.0942433	0.000149133	281.39	217	0.0174113	0.00843663	278.871
contig_3334_117564	contig_3334	117564	Dual-variant	TGAACCATAGAAATGCCACTCAA	TGTCACCACAGGGAGTTCTT	46	0.597524	NA	34	0.705	1	210	0.0526476	5.17e-05	269.306	210	0.0675352	0.000955817	269.988
contig_3339_461444	contig_3339	461444	Linkage map	CGAGGTCTGCTGCTATCCAA	ACTATCCCAATGTGTGCGCA	NA	NA	NA	NA	NA	NA	NA	NA	NA	NA	NA	NA	NA	NA
contig_343_557827	contig_343	557827	Linkage map	TTCGTTTCTGTGGGGAGACG	AGATGATTAACTGCGGGCTACA	NA	NA	NA	NA	NA	NA	NA	NA	NA	NA	NA	NA	NA	NA
contig_3435_188382	contig_3435	188382	A priori: TLR	GGGAGTTTGAAACACTAAAACAGAG	TGGGCAAGGAGAAAAGGTCA	43	0.714214	0.656292	33	1	0.0302419	204	0.140846	0.000136732	265.182	204	0.785241	5.28e-05	267.597
contig_347_592850	contig_347	592850	Linkage map	ACAGCAGACATCAGTTTGGACT	AGATCCTAGCAAACCAAACAGGA	NA	NA	NA	NA	NA	NA	NA	NA	NA	NA	NA	NA	NA	NA
contig_348_362840	contig_348	362840	Linkage map	CACTGAGGGTGGTCCATGAC	ACGGGCCACTTTAATTCCCA	NA	NA	NA	NA	NA	NA	NA	NA	NA	NA	NA	NA	NA	NA
contig_350_157639	contig_350	157639	Linkage map	TTCTTTCCCGGGTCACATGG	TCTGTTAAGCCCCACTGGTT	NA	NA	NA	NA	NA	NA	NA	NA	NA	NA	NA	NA	NA	NA
contig_351_478644	contig_351	478644	Linkage map	TGACTGGTCCTTCAGTTCCTT	GCTTTGGCGTTAATATAATCCTTGA	NA	NA	NA	NA	NA	NA	NA	NA	NA	NA	NA	NA	NA	NA
contig_352_1782237	contig_352	1782237	Dual-variant	CTCTGTCTGTCTGTCTGGCA	AGCATTTTAGCGTTGTCAGGT	46	NA	0.283666	34	0.477	1	217	0.349483	0.000175337	283.646	217	0.992015	6.23e-05	284.529
contig_352_1791477	contig_352	1791477	Dual-variant	GCGTTCAACGTTCACAACCA	GTGGACAAGAGGAGCCTTCA	45	0.237979	0.312157	33	0.567	0.45508	215	0.785374	3.45e-05	281.987	215	0.472182	3.55e-05	281.539
contig_3530_69333	contig_3530	69333	Linkage map	ACCAGTGACGCCCCTTAAAA	ACCTATCGGGACCCCACTAC	NA	NA	NA	NA	NA	NA	NA	NA	NA	NA	NA	NA	NA	NA
contig_3571_42017	contig_3571	42017	Linkage map	AGGTGGCGCTGTACTTTCTC	TACTCCTCATGTCCCAGGGG	NA	NA	NA	NA	NA	NA	NA	NA	NA	NA	NA	NA	NA	NA
contig_3577_56294	contig_3577	56294	Dual-variant	TTCCAACCCAGAACACAGCT	AACTGAGTGGTTAGGCGCTT	46	NA	NA	34	0.0597	NA	NA	NA	NA	NA	219	0.122225	5.94e-06	284.786
contig_3577_8889	contig_3577	8889	Dual-variant	AGTGCCATTGTATCAGTATGGATCA	CTTCTTTTCCCTCCCCTCCC	46	1	0.665947	34	NA	0.384385	217	0.496806	0.000179539	283.289	217	0.789433	3.27e-05	283.677
contig_358_667884	contig_358	667884	Linkage map	TGCTTTGTTCTTTGCCACAGT	CGACCCGAAGAGACACAGTC	NA	NA	NA	NA	NA	NA	NA	NA	NA	NA	NA	NA	NA	NA
contig_3586_1042266	contig_3586	1042266	Dual-variant	GAGGCGTCCAAAGATCCCAA	CTCTGATCACGGTGGTACGG	46	0.455219	0.682444	34	1	NA	217	0.375194	8.99e-05	283.692	217	0.386634	0.000204461	283.783
contig_359_423961	contig_359	423961	A priori: PTC1 (GRC)	CCACACAACAGACAGCCATG	TGAAATCATATTTCGTATTCGGCTG	46	0.282021	NA	34	0.363	NA	NA	NA	NA	NA	NA	NA	NA	NA
contig_359_437325	contig_359	437325	A priori: PTC1 (GRC)	TGATAGATCAGTGGTAGTTTTGCTT	TGATGGTAAGTGTTGCGCTAGA	46	NA	1	34	NA	1	NA	NA	NA	NA	NA	NA	NA	NA
contig_3590_899604	contig_3590	899604	Linkage map	TGTGCGCATAAAAATTGTTCCTT	ATAAATATGCGTCCGTATGTGAAAC	NA	NA	NA	NA	NA	NA	NA	NA	NA	NA	NA	NA	NA	NA
contig_363_475631	contig_363	475631	Singleton-variant	ACAGGACATTGAATTTATCGCAGA	CACCGGGTGAAAGCAACTTT	46	0.597524	NA	34	0.271	NA	NA	NA	NA	NA	216	0.0665043	3.6e-05	279.563
contig_3734_1098382	contig_3734	1098382	Dual-variant	ACCCTGCCCTTTAAACCGTT	CGGTCTTACAGGGCAGACAA	46	0.726357	1	34	1	0.637874	219	0.993614	2.52e-05	287.22	219	0.811179	3.89e-05	287.163
contig_3734_1386077	contig_3734	1386077	Dual-variant	ACAACATTCCACTCCTTGCCA	TGAAATCGGGCCTGTTTCGT	46	NA	0.319145	34	0.682	0.177973	217	0.699512	0.000219949	284.368	217	0.730349	7.54e-05	284.399
contig_3734_1396491	contig_3734	1396491	Dual-variant	ACGAAGTCTGTTGCAATCCAAC	ACCTAAACCCCTACACCCCA	46	NA	0.314533	34	0.227	0.0789348	219	0.36599	0.00111949	286.408	219	0.835601	5.46e-05	287.177
contig_3734_1436414	contig_3734	1436414	Dual-variant	GCCCAGATATGTTCAAGGTATGG	ACTGCTGCATCGGAGAATACA	44	NA	0.572968	31	0.0947	0.428984	195	0.807627	0.00100658	258.688	195	0.387602	0.000201366	257.998
contig_3734_639949	contig_3734	639949	Dual-variant	AGAGAAATGCTTAGCGCCCG	ACGTTCGCCACTCAACTAGT	46	NA	0.24033	34	0.214	0.691516	218	0.530466	3.06e-05	285.112	218	0.736975	7.33e-05	285.396
contig_380_366904	contig_380	366904	Dual-variant	TGATGTGAACATGTGAGAAGTGA	GGAAAACCAATTCCATGAACGTAA	37	1	1	26	0.692	0.538462	170	0.244553	0.00100472	221.045	170	0.702829	0.00116725	222.329
contig_381_173893	contig_381	173893	Dual-variant	CCCCACTATGGCCCATTCTG	CGCACACACTATTACAAAGGGT	46	NA	NA	34	0.135	1	NA	NA	NA	NA	NA	NA	NA	NA
contig_3813_79209	contig_3813	79209	Dual-variant	TGACGCAAACAAAGGACCCT	TGGTAGTGGACGTTTCATCGT	46	NA	1	34	NA	1	218	0.486045	0.000348133	285.026	218	0.63979	3.12e-05	285.287
contig_385_295924	contig_385	295924	Linkage map	CACCACCTTGTGACTGGCTA	TGTTGTCCTCACCTTGTCCT	NA	NA	NA	NA	NA	NA	NA	NA	NA	NA	NA	NA	NA	NA
contig_3900_123403	contig_3900	123403	Linkage map	CTGGTCAGTGCTACAAAACGT	GCCTACTGACCACGCCTC	NA	NA	NA	NA	NA	NA	NA	NA	NA	NA	NA	NA	NA	NA
contig_3944_51620	contig_3944	51620	Linkage map	ATGCAATGCCGTAACACCCA	CAACCGATTCCTTTCTGTATATGCA	NA	NA	NA	NA	NA	NA	NA	NA	NA	NA	NA	NA	NA	NA
contig_396_1099002	contig_396	1099002	Dual-variant	AGGCAATCTGACTCAAGCTCC	CAAGTCAACGACCGACCAGA	46	NA	0.570273	34	0.178	0.704929	219	0.940771	0.000196007	287.214	219	0.371536	4.31e-05	286.403
contig_396_1313748	contig_396	1313748	Dual-variant	ATAAAGTTCTCCCGCCACGC	CCCAACTCCCTCGAAAGCAA	46	NA	0.529644	34	NA	0.151182	218	0.948863	3.37e-05	285.505	218	0.150687	9.37e-06	282.896
contig_396_1356355	contig_396	1356355	Dual-variant	TCAAGGCTGGATCGATCAGG	TCGGTGGAATCGATTTCGCA	46	NA	NA	34	NA	0.384385	219	0.967458	3.36e-05	287.218	NA	NA	NA	NA
contig_396_723552	contig_396	723552	Dual-variant	ACTGGAGTCGAGAGAGGAGAG	GGACTAACTGCACACAAAGCA	46	0.483884	1	34	NA	0.0300983	217	0.137762	0.000706057	282.377	217	0.162437	1.57e-05	282.587
contig_3979_19505	contig_3979	19505	Linkage map	ACACTGTCTTTGAACTGTCGACT	AGCTCGACAAGGACAATCCG	NA	NA	NA	NA	NA	NA	NA	NA	NA	NA	NA	NA	NA	NA
contig_3985_259897	contig_3985	259897	A priori: FREP3	TCACAAGCATAAAAGAAGAGGTGA	AGTGCTCAAGTCTTCTCTAATGCT	43	1	0.277331	32	0.266	0.147571	195	0.835213	6.74e-05	255.42	195	0.463138	7.26e-05	254.925
contig_400_336937	contig_400	336937	Linkage map	CCTCAAACATTCCCTTCACTCA	CAAAACTATGGTCCCCAATTCCA	NA	NA	NA	NA	NA	NA	NA	NA	NA	NA	NA	NA	NA	NA
contig_4042_115868	contig_4042	115868	Linkage map	CTAGCCCTCGTGCATCTCTC	ATGAGCGGTGAGTAGAAGCG	NA	NA	NA	NA	NA	NA	NA	NA	NA	NA	NA	NA	NA	NA
contig_409_27890	contig_409	27890	Linkage map	TGATGACTAAAGACATGGCCTGT	GCGACAAGGGTAGGAATCTTGA	NA	NA	NA	NA	NA	NA	NA	NA	NA	NA	NA	NA	NA	NA
contig_413_32868	contig_413	32868	Linkage map	AATGTCAAAATGCGGGGTCC	CAGTGGCGTAACGGGTCTAA	NA	NA	NA	NA	NA	NA	NA	NA	NA	NA	NA	NA	NA	NA
contig_415_809701	contig_415	809701	Dual-variant	ATCGTAATGCGTTTTGATTGCAA	AGACCTCGACCTCTAATAGATTGT	46	0.163185	0.160344	33	1	1	206	0.148535	0.000573132	266.279	206	0.0909491	0.00090545	265.626
contig_415_859044	contig_415	859044	Dual-variant	ATAGCCGTTACATCAGAACTCTG	TCTGTCCGTCCATCCGTCT	25	0.364427	NA	12	NA	NA	NA	NA	NA	NA	NA	NA	NA	NA
contig_4159_134347	contig_4159	134347	Dual-variant	CGAACCCCGAGCGCTTTA	AGACATATGTAAGAGGCGCTGT	46	NA	NA	34	0.656	1	NA	NA	NA	NA	NA	NA	NA	NA
contig_418_198800	contig_418	198800	Linkage map	CAGTGGTGTCCTCTTTGCCA	ACAACAGTCCCTGGCTTGAG	NA	NA	NA	NA	NA	NA	NA	NA	NA	NA	NA	NA	NA	NA
contig_42_201650	contig_42	201650	Linkage map	CGAGTATAATGGTGATTGCAGCT	CCTTCTGGGGCATTTTACGTC	NA	NA	NA	NA	NA	NA	NA	NA	NA	NA	NA	NA	NA	NA
contig_4216_484111	contig_4216	484111	Singleton-variant	GTATGGCGCAGTGAACATGC	TCTTAGCGCCTAAAGTCAGCT	41	NA	NA	18	0.596	0.24895	NA	NA	NA	NA	NA	NA	NA	NA
contig_4266_298235	contig_4266	298235	Linkage map	TGAGATGAGTGCATTAGTAACTCCA	AGCCTATAGGTTGCCAACACT	NA	NA	NA	NA	NA	NA	NA	NA	NA	NA	NA	NA	NA	NA
contig_430_155575	contig_430	155575	Linkage map	TGGAAAAGTGAGTGTCAGACCA	TGTGTTGAGTTAATGGGAGCAA	NA	NA	NA	NA	NA	NA	NA	NA	NA	NA	NA	NA	NA	NA
contig_433_1350066	contig_433	1350066	Linkage map	GACTCACCGGCATGGATTCC	TTGTACCTGCCGTAGCCTTG	NA	NA	NA	NA	NA	NA	NA	NA	NA	NA	NA	NA	NA	NA
contig_437_1635359	contig_437	1635359	Dual-variant	GAAGTCGTGTGCACAACAGC	ACTGGGCGAGCTAGCATTTT	44	0.715925	0.566081	27	0.0235	1	191	0.725188	0.000505279	251.089	191	0.0349874	0.000751955	246.673
contig_437_2345267	contig_437	2345267	Dual-variant	ACGCCATGGCAATAAACAACT	CATTTTGAGGTCCGGCAAGC	46	NA	0.70027	34	NA	NA	217	0.0079775	0.00106643	273.678	217	0.984726	2.46e-05	281.596
contig_437_2350595	contig_437	2350595	Dual-variant	GCTAGCCTGGAAGAACACACT	AGCCAAAGATCCCGCGTTAA	46	0.70027	0.56246	34	0.638	0.716574	219	0.40144	0.000138537	286.518	219	0.701483	0.000126392	287.072
contig_447_468383	contig_447	468383	Dual-variant	CCAAGGTGGCTGCCTAGTTT	AGGAGCAGTTGTTTTGTTGTTGT	46	0.306359	1	34	NA	0.709399	216	0.0837138	0.00128096	279.965	216	0.638477	0.000104581	282.741
contig_4495_42512	contig_4495	42512	Linkage map	CCTTTACCCAGTGTCACACGA	GCGGTTTAGCTGTCTACCAG	NA	NA	NA	NA	NA	NA	NA	NA	NA	NA	NA	NA	NA	NA
contig_45_3498802	contig_45	3498802	Dual-variant	TGGTGTCAGTGTATCTTGGTTGA	TGCTTCATGCCATCACTGGG	46	NA	NA	34	1	0.534926	NA	NA	NA	NA	NA	NA	NA	NA
contig_45_3511648	contig_45	3511648	Dual-variant	GGATTGGAACACAAACAACTATCAT	ACACCTTTGCCTTGACAGCA	46	NA	NA	33	NA	1	215	0.845398	0.000350203	281.965	215	0.973248	4.01e-05	282.002
contig_45_3588919	contig_45	3588919	Dual-variant	AGAATTGCTGGGAAAATCTCAAACT	TTTTGCAATGTCATCGGAACTAAAA	37	NA	NA	16	NA	NA	NA	NA	NA	NA	NA	NA	NA	NA
contig_450_630326	contig_450	630326	Dual-variant	TGTGTCTGCCATAAAACGCC	GCCAGCAAAGTCTTTCGCAG	46	NA	NA	34	0.214	NA	219	0.179365	3.55e-05	284.869	219	0.0734785	0.000924716	283.958
contig_450_633605	contig_450	633605	Dual-variant	TGGGGATACTCCTGTTGTTTAAATT	GTACCTGTGCGTACCGTCAC	46	NA	NA	31	0.106	NA	199	0.109237	0.000276352	257.776	199	0.0450871	0.00522822	257.253
contig_4507_229681	contig_4507	229681	Linkage map	TGAGAATAGCACTTGATGAGCATG	GTCTCAATGAGTTCTTCACAATCCA	NA	NA	NA	NA	NA	NA	NA	NA	NA	NA	NA	NA	NA	NA
contig_4565_531410	contig_4565	531410	Linkage map	AGAGCTAAAACTCATTTGGTATCCT	AGGTCTGCACGGAACAAAGA	NA	NA	NA	NA	NA	NA	NA	NA	NA	NA	NA	NA	NA	NA
contig_46_16334	contig_46	16334	Singleton-variant	TACTCATCGTACTGGCAGCA	TGAAAGACAAACGTTAGTTTCGCA	46	NA	1	34	NA	1	NA	NA	NA	NA	NA	NA	NA	NA
contig_4650_103878	contig_4650	103878	Dual-variant	GCCTAATTAGCGATATCAACTGATG	ACCTGCTACCCGAGATGAAC	46	NA	0.726357	34	0.717	0.238971	209	0.901834	7.85e-05	273.092	209	0.446787	0.000246156	272.528
contig_4683_308778	contig_4683	308778	Linkage map	ACTTAGCAGACAGGGAAAACTG	GCGGGAATTTCTACTGACGC	NA	NA	NA	NA	NA	NA	NA	NA	NA	NA	NA	NA	NA	NA
contig_47_121054	contig_47	121054	Dual-variant	CAGGTTTTATTGAGCGTATCGATGT	GCATGTCTACTGGCGGACTT	46	1	1	34	NA	1	218	0.365476	0.00124254	284.695	218	0.0721982	0.000333736	282.001
contig_47_93974	contig_47	93974	Dual-variant	TGGCATCATCAAATGATCGTCA	TCCTTTCGATTGATGTTCTGGGT	46	NA	NA	34	1	1	215	0.555314	0.000337107	281.862	215	0.875911	3.67e-05	282.186
contig_470_89931	contig_470	89931	Linkage map	AGAGTTTCCGTGTCTCTGTCT	GCAGTTGAATAATAGACGAGCTAGC	NA	NA	NA	NA	NA	NA	NA	NA	NA	NA	NA	NA	NA	NA
contig_473_401159	contig_473	401159	Dual-variant	GGCCTAGTGCAGCATTCATAT	ATGCCACGGTCTTCACTCAG	45	1	1	34	1	0.299889	206	0.588801	2.79e-05	270.581	206	0.669151	0.000526892	270.693
contig_474_2805160	contig_474	2805160	Dual-variant	ACCTTCCAGGGGAGATAAGGA	TGCTAGAAAAGGAGCAATTTGTTG	8	NA	NA	23	NA	NA	NA	NA	NA	NA	NA	NA	NA	NA
contig_474_928810	contig_474	928810	Singleton-variant	TGCGCCCCAAGAAGTACATT	TCTTTATGCACAGTATCAGCCCT	46	NA	1	33	NA	1	202	0.7979	1.56e-05	262.686	202	0.987768	1.59e-05	259.573
contig_476_1171008	contig_476	1171008	Dual-variant	AGTTTGAGCTCACAACTGACTT	ACGCAGTCCTCCTGATTGAA	46	1	0.319145	34	NA	1	208	0.424422	0.000596362	270.945	208	0.693231	3.84e-05	271.425
contig_476_531253	contig_476	531253	Dual-variant	TGACATTTCAGTCTATCCGTCTTTT	AGGGACAGAGACAGGGTACT	44	NA	1	31	1	NA	206	0.761839	0.00132874	273.117	206	0.608058	0.00130381	272.946
contig_476_543531	contig_476	543531	Dual-variant	ACCTGAACACACTGCTGACA	ACCGTGTCGCCTACTACTCT	46	NA	1	34	0.465	1	217	0.907473	0.000479577	284.516	217	0.793534	0.000308615	284.461
contig_4790_163524	contig_4790	163524	Linkage map	CCCAGTCACGTGAACATGGT	GTTTACCGCCCTCAATCCCA	NA	NA	NA	NA	NA	NA	NA	NA	NA	NA	NA	NA	NA	NA
contig_48_2035600	contig_48	2035600	Dual-variant	AGCTCCGCTTTAGGCTTTTAAA	TCGCCATCAGTTGTCTTCGT	46	0.282021	NA	32	NA	0.711953	207	0.435279	0.00169989	271.089	207	0.801344	0.000421358	271.633
contig_48_2058127	contig_48	2058127	Dual-variant	GCAGAAGTCTAGCAGGAGTCA	ACTCGAACACATTTTCCTTTCATTT	45	NA	NA	31	0.383	0.371706	191	0.167174	0.00123673	249.964	191	0.112899	0.0275339	249.401
contig_48_413950	contig_48	413950	Dual-variant	ACGCCTTACAGAAAGATGCTGA	TGGCAAGAACAGGTCAGCAA	46	NA	NA	34	1	NA	NA	NA	NA	NA	NA	NA	NA	NA
contig_4817_24568	contig_4817	24568	Linkage map	TGGGAAGACTCAGAAATGGAAATCA	GAGCGACTTTGTTCAGAGCAC	NA	NA	NA	NA	NA	NA	NA	NA	NA	NA	NA	NA	NA	NA
contig_4843_456959	contig_4843	456959	Linkage map	CCACAGTTTTAGTTGTCAAGTTGC	CCTTTGTATCTGTCCTAACCCGT	NA	NA	NA	NA	NA	NA	NA	NA	NA	NA	NA	NA	NA	NA
contig_49_1009816	contig_49	1009816	Linkage map	TGTAGAGAGTGTACCTGGAGTGT	TGAACATGTTAAAGTTGCTTCGGT	NA	NA	NA	NA	NA	NA	NA	NA	NA	NA	NA	NA	NA	NA
contig_490_88998	contig_490	88998	Linkage map	GAGAAGCATTGCCCGGGATA	GCCTACTCACTGCCTACACA	NA	NA	NA	NA	NA	NA	NA	NA	NA	NA	NA	NA	NA	NA
contig_4907_1377783	contig_4907	1377783	Dual-variant	AGATCCTTCTAATCAGAGCCGA	GCGAAAAGCGGATGGTCTTG	46	1	0.734777	34	1	NA	NA	NA	NA	NA	NA	NA	NA	NA
contig_4907_161178	contig_4907	161178	Dual-variant	AACACGGACAGACACACGAG	CCTTAGGCTTCAGGTCGACG	46	0.0889139	NA	34	0.0597	1	216	0.791153	2.38e-05	283.819	216	0.223076	1.5e-05	282.379
contig_4907_598515	contig_4907	598515	Dual-variant	CACACAGACAGTAGTGGGCC	TAATGCAGGGTCCACCACTG	46	1	1	34	1	NA	220	0.944882	1.75e-05	288.261	220	0.148456	1.29e-05	286.158
contig_4907_863241	contig_4907	863241	Dual-variant	CCCACCCAATGCCCATGAAT	AGTTTCTAACTGGATGATGCAACA	46	NA	0.636095	34	0.705	1	NA	NA	NA	NA	NA	NA	NA	NA
contig_4907_869155	contig_4907	869155	Dual-variant	TGTTGGCCGAGTGCTTAAGT	GGCACCCTGAAATCCCGAAA	46	NA	NA	34	1	1	218	0.879637	7.69e-05	286.207	218	0.426489	1.53e-05	285.601
contig_4916_360002	contig_4916	360002	Linkage map	TCCTGTCCTTTATCTGTTCTGCC	TCTCCTCTTACTTGCAATGAAAGT	NA	NA	NA	NA	NA	NA	NA	NA	NA	NA	NA	NA	NA	NA
contig_4975_300258	contig_4975	300258	Singleton-variant	AGCATAGTACAGTTCTATTAGCCGT	TCTGACTCATTAGCTACGTTCACT	46	1	0.529644	34	0.715	0.238971	218	0.632386	1.71e-05	286	218	0.505775	1.66e-05	285.785
contig_499_387646	contig_499	387646	A priori: diverse region	TCTTGGTATCACATCGGACTCA	TGACCAGGATGCAGGAGATG	46	NA	NA	31	NA	1	NA	NA	NA	NA	NA	NA	NA	NA
contig_499_852305	contig_499	852305	A priori: diverse region	TCTCGCTGTCATGGGTTACC	CATCCGCCCCTGTAAAGTGT	46	NA	0.570273	34	1	0.459036	217	0.0494489	5.04e-06	280.493	217	0.497533	1.62e-05	284.07
contig_5006_1215497	contig_5006	1215497	Dual-variant	TGGAATGGCTCAGTGGAAGG	TCTCCTTGTTACTAGGGAGGGT	46	NA	0.734777	34	0.437	NA	219	0.63412	5.71e-05	286.993	219	0.281761	1.48e-05	286.046
contig_5051_266485	contig_5051	266485	Dual-variant	TTGAGGACCTCAGACTTGCT	ACCTTAGGAGCTGTCAAACTTGA	46	0.682444	1	34	0.709	1	216	0.777941	4.73e-05	282.883	216	0.179271	0.000230836	281.169
contig_5090_75348	contig_5090	75348	Linkage map	TCAATTGAAGACATGGCGGTTC	TGGTTGAGCACAAATAAGGCG	NA	NA	NA	NA	NA	NA	NA	NA	NA	NA	NA	NA	NA	NA
contig_51_1086217	contig_51	1086217	Dual-variant	CCACACAGGAAAATGTCAGGC	TTCAACGAACCCGATGACGT	46	NA	NA	34	0.0764	1	215	0.974131	4.51e-05	282.162	215	0.630427	0.000117124	281.931
contig_51_762618	contig_51	762618	Dual-variant	CGCAGTGGGACTCATGAGAA	CCCCATCAGCCAGATAGAGG	46	0.636095	NA	34	0.384	0.459036	214	0.711293	0.00011814	280.793	214	0.529923	0.00093886	280.538
contig_5194_111513	contig_5194	111513	Linkage map	TGCCAACAGACATGAAAACGC	GGGCGCTAAAAGTGAATGCA	NA	NA	NA	NA	NA	NA	NA	NA	NA	NA	NA	NA	NA	NA
contig_520_273804	contig_520	273804	Dual-variant	AGTGGACTTGTGCATCCCAG	GCATCTACACCACCAAGGCT	46	NA	1	34	NA	0.261874	216	0.0132846	0.00249846	276.744	216	0.983243	5.56e-05	278.755
contig_520_568535	contig_520	568535	Dual-variant	CGAAGGCGGTAATGTGTTCAC	GGTCATAGGGGTTCCTTCCC	46	NA	1	34	0.15	1	217	0.484249	3.06e-05	284.036	217	0.98884	2.81e-05	284.529
contig_5209_120181	contig_5209	120181	Dual-variant	ACGCTTTGTCTCCCACTAGC	AGCACTCTGTAAACACAGACCA	46	0.0468746	NA	34	NA	0.137736	211	0.184453	0.00019956	274.229	211	0.367197	1.18e-05	275.175
contig_5209_45695	contig_5209	45695	Dual-variant	TTATCCACCACGCCTAGCTG	ATTCCCTTCCGCAGCAAAGA	39	0.70894	NA	31	0.000732	0.0297313	192	0.141585	9.73e-05	248.985	192	0.104533	3.06e-05	248.704
contig_5288_313167	contig_5288	313167	Linkage map	CGAAAGAGGAGAAAGGGGTAGT	GACAGCGGCATTTCCACTTC	NA	NA	NA	NA	NA	NA	NA	NA	NA	NA	NA	NA	NA	NA
contig_529_1225206	contig_529	1225206	Dual-variant	TGTCTTTTAACTTTCATCGTAGGGG	CGGCTAAGAACACCTGCTGA	46	0.420208	0.722657	34	NA	1	219	0.599782	3.83e-05	286.943	219	0.735048	2.2e-05	287.106
contig_529_1246808	contig_529	1246808	Dual-variant	CGGGAGAATTGTGTAGCTCTTG	AGCATCAGCATCACAGACTCC	40	0.656033	1	30	NA	1	177	0.935466	0.000348872	235.035	177	0.255638	0.000422286	233.653
contig_530_1688900	contig_530	1688900	Dual-variant	ACACCATGAGACTACAAGTTTGTT	TCAGCCATGTCTAGAGGTGAGA	45	1	0.193737	30	0.702	NA	191	0.672197	0.000157599	252.127	191	0.763987	0.000185301	252.215
contig_5304_111100	contig_5304	111100	Linkage map	TGGCATACTGGTGAAGATAATTTCA	ACGATTGGTCTCGATTCGCT	NA	NA	NA	NA	NA	NA	NA	NA	NA	NA	NA	NA	NA	NA
contig_531_542340	contig_531	542340	Linkage map	TCGACCATTCTCCAATACTCACT	ACACAACTGACCAGCTTATTACG	NA	NA	NA	NA	NA	NA	NA	NA	NA	NA	NA	NA	NA	NA
contig_533_2065628	contig_533	2065628	Dual-variant	TTGCTGCCTTCCAACTTGGT	TGGCACTGGGTAGGAAGGTA	46	1	NA	34	0.28	0.0229947	216	0.978657	4.86e-05	282.962	216	0.411729	3.84e-05	282.28
contig_5491_737165	contig_5491	737165	Dual-variant	CCTCGACCCTGAGTTTGGAG	AGCCTCTATTTGAGATGTGTCTGT	46	NA	NA	34	NA	0.691516	210	0.554302	7.64e-05	272.678	210	0.112959	5.38e-06	270.423
contig_559_1050564	contig_559	1050564	Singleton-variant	TTCCAAGTGTGGCCAACGAT	GGCAAAACCTTCTGGGCAAA	46	NA	0.0740614	34	0.682	0.137736	218	0.021601	8.18e-05	280.208	218	0.0301641	0.000216284	280.18
contig_56_1962828	contig_56	1962828	Linkage map	GCCTACTGCCTGAAAGAATCA	GCTACTCCCATGTTGCCTCT	NA	NA	NA	NA	NA	NA	NA	NA	NA	NA	NA	NA	NA	NA
contig_5607_519531	contig_5607	519531	Linkage map	GACGCTCATCTTCGCCTCTT	CCCGGATAGTCAGTGAAATCAGT	NA	NA	NA	NA	NA	NA	NA	NA	NA	NA	NA	NA	NA	NA
contig_5626_184114	contig_5626	184114	Linkage map	TGGTCAGTTACAGAGATCAGGTC	ATCTCTTGCGACGCTCTGTC	NA	NA	NA	NA	NA	NA	NA	NA	NA	NA	NA	NA	NA	NA
contig_5730_121839	contig_5730	121839	Linkage map	TAGAGATGGGTGGGCTCTGG	ATATAGTTGTGGGAGGCGCG	NA	NA	NA	NA	NA	NA	NA	NA	NA	NA	NA	NA	NA	NA
contig_581_849046	contig_581	849046	A priori: GRN	CTGTGCCAGGGAGTTGCTTA	TGACCCCTTTAAGATGAATTAGTCC	46	0.70027	0.24033	34	0.388	NA	214	0.605122	6.5e-05	278.817	214	0.269655	1.12e-05	277.853
contig_581_860452	contig_581	860452	A priori: GRN	GTCATCACACTGCACATCCC	TCACTGCTGTCCAAATGGCT	46	NA	0.488252	34	NA	0.388409	220	0.406693	1.36e-05	287.572	NA	NA	NA	NA
contig_582_65596	contig_582	65596	Dual-variant	ATCCGTTTCGCATAAGCCCC	CCATCAGGTTGTTAGCTAGTCCA	35	NA	1	28	0.00968	5.31e-05	175	0.00372135	8.19e-05	218.853	175	0.0232803	0.000203177	221.95
contig_5857_98113	contig_5857	98113	Linkage map	TCTATCCACCAACCCACACAC	ACTTCTTACAAGAGTGTTGAAGTGA	NA	NA	NA	NA	NA	NA	NA	NA	NA	NA	NA	NA	NA	NA
contig_591_824201	contig_591	824201	Linkage map	ACCTGATGCCTCAAAGTACTATGT	CGCCCAGTGACAAACAACAA	NA	NA	NA	NA	NA	NA	NA	NA	NA	NA	NA	NA	NA	NA
contig_593_290087	contig_593	290087	Linkage map	ACAATTCTGAAGCCTCCAATGT	AGTTGTAAGTGCGAAGTTCTTTCC	NA	NA	NA	NA	NA	NA	NA	NA	NA	NA	NA	NA	NA	NA
contig_5971_78171	contig_5971	78171	Linkage map	CCCACTTTGTAATAGTCGCAGC	GAGCATTTCGTCACACCGTT	NA	NA	NA	NA	NA	NA	NA	NA	NA	NA	NA	NA	NA	NA
contig_6_31057	contig_6	31057	Dual-variant	TATATGCGGCCCTCCATTCC	TTGCGTTATGGGTGAGCAAC	44	NA	0.316749	31	NA	0.000815721	205	0.00119316	0.000134939	255.591	NA	NA	NA	NA
contig_6_3490	contig_6	3490	Dual-variant	ACGAAGCAGACATTACATTGACA	ACCTCATGAAAATGATTTTGTGGCT	35	NA	NA	29	NA	0.00029985	155	0.00195782	0.0177408	176.742	NA	NA	NA	NA
contig_6_43236	contig_6	43236	Dual-variant	GGAGTTGGTTTAGGTGCTGC	TTTGCGTCATTGTCTACAGCG	42	NA	1	32	NA	0.0146524	199	0.00619338	1.26e-05	250.663	199	0.5969	5.5e-06	258.017
contig_602_461744	contig_602	461744	Linkage map	CCAGCCAACTCATTTTGTCGT	ATAGCCACGAAGCAGAACGT	NA	NA	NA	NA	NA	NA	NA	NA	NA	NA	NA	NA	NA	NA
contig_605_269518	contig_605	269518	Dual-variant	TCATCACCATAATGAAATGCAATGG	AGGTTGGAGACATCATTTCATCTT	40	0.45704	0.557337	25	1	NA	NA	NA	NA	NA	NA	NA	NA	NA
contig_6067_237394	contig_6067	237394	Linkage map	GACTGTTTTGTGGGCTTAGCT	ACCAAACTCAGTACCAGTACACA	NA	NA	NA	NA	NA	NA	NA	NA	NA	NA	NA	NA	NA	NA
contig_6067_405265	contig_6067	405265	Linkage map	AGGTAAGACGTTAAGGACCTCC	AGTCATAGCTGTGATTAGGGCA	NA	NA	NA	NA	NA	NA	NA	NA	NA	NA	NA	NA	NA	NA
contig_6098_141568	contig_6098	141568	Linkage map	TCAAGAGCATCCTAAAAGGTTACAA	AGAACGCACATACCACGTGA	NA	NA	NA	NA	NA	NA	NA	NA	NA	NA	NA	NA	NA	NA
contig_61_2508933	contig_61	2508933	Dual-variant	GTTGGGTTTCCTGGACTCAGA	GCCGGTCCTGAACGTAGG	46	NA	NA	34	NA	0.682443	216	0.174203	0.000404752	281.076	216	0.766574	2.37e-05	282.872
contig_611_127675	contig_611	127675	Linkage map	CGGCCTTCCATCATCTGCTA	GCTTAGGGGCCTCCGATTAG	NA	NA	NA	NA	NA	NA	NA	NA	NA	NA	NA	NA	NA	NA
contig_613_291490	contig_613	291490	Linkage map	ACACATTTGTATAATCCACACAGGA	TCTTCATTTCTAACGGAGGCTGT	NA	NA	NA	NA	NA	NA	NA	NA	NA	NA	NA	NA	NA	NA
contig_616_239092	contig_616	239092	Linkage map	TCGCTTCAATTTGTGCTGTGT	TCTCCAAAGAACTGGTGGTCA	NA	NA	NA	NA	NA	NA	NA	NA	NA	NA	NA	NA	NA	NA
contig_6171_283523	contig_6171	283523	Linkage map	CCTGTCTGAGTGACTTCCCC	TCATCACAGATCTTGCTGAAGAG	NA	NA	NA	NA	NA	NA	NA	NA	NA	NA	NA	NA	NA	NA
contig_6189_82765	contig_6189	82765	Linkage map	TCTTACTCCGAGACGCTTATCG	ATCCATTGTCCTGGTCGGAG	NA	NA	NA	NA	NA	NA	NA	NA	NA	NA	NA	NA	NA	NA
contig_6194_44723	contig_6194	44723	Dual-variant	TGCAAGGCTTCATGTCTGCA	TGGCCTCATTTCTAATCTCCCC	46	0.4346	0.130218	34	NA	0.279886	NA	NA	NA	NA	NA	NA	NA	NA
contig_6230_170660	contig_6230	170660	Linkage map	GGAACAGCCATAGTAACAACAGC	TGCTTTGGTCGTTGCTGTTG	NA	NA	NA	NA	NA	NA	NA	NA	NA	NA	NA	NA	NA	NA
contig_6336_125363	contig_6336	125363	Linkage map	ACCTGCAGATGTTGTATTGGAGA	CCTGATTGGACACACAGAAATGC	NA	NA	NA	NA	NA	NA	NA	NA	NA	NA	NA	NA	NA	NA
contig_6340_175993	contig_6340	175993	Dual-variant	TGGCATTTTACGTCTCGAGAGA	TGAAAGTGCAACAGCCCCG	46	NA	NA	34	NA	0.704929	NA	NA	NA	NA	NA	NA	NA	NA
contig_637_131438	contig_637	131438	Linkage map	TCAGCTTGGACTTTCACATGGA	ACACAAACTTTTCCGCTCAAGA	NA	NA	NA	NA	NA	NA	NA	NA	NA	NA	NA	NA	NA	NA
contig_6379_104805	contig_6379	104805	Linkage map	AGACCGATTGGGAAAATCCGA	ACGATCAATATATCAAACACGTTCG	NA	NA	NA	NA	NA	NA	NA	NA	NA	NA	NA	NA	NA	NA
contig_638_751011	contig_638	751011	Singleton-variant	TGCTCTCTGACTACATGCTTACA	TCTGTGGAATTCTGTCCCTTTCT	46	NA	0.529644	33	NA	NA	NA	NA	NA	NA	NA	NA	NA	NA
contig_6456_131852	contig_6456	131852	Linkage map	TGTGTTTTAAAATGCCTACACCCC	AGGGGAAGGAGGTGTCATGT	NA	NA	NA	NA	NA	NA	NA	NA	NA	NA	NA	NA	NA	NA
contig_6459_119999	contig_6459	119999	Linkage map	AGTGTAGGGTTAGGGATTGACC	TGTTTCGCTGTTTCCGTTAGG	NA	NA	NA	NA	NA	NA	NA	NA	NA	NA	NA	NA	NA	NA
contig_6472_50346	contig_6472	50346	Linkage map	GCAATGAATTGTCTAAAGATTGCCA	TGCCTTTCTATTTCATCAGCACC	NA	NA	NA	NA	NA	NA	NA	NA	NA	NA	NA	NA	NA	NA
contig_65_1301975	contig_65	1301975	Dual-variant	CCACCACGCCATATCATCCT	TTGGGGAGAGCTATAGGCCT	46	1	0.28292	34	NA	1	217	0.360786	1.33e-05	283.693	217	0.6613	4.59e-05	284.319
contig_6550_141923	contig_6550	141923	Linkage map	GCACACGTACATTGACGCAC	AGTGAGTTTGTGTGTCGCGA	NA	NA	NA	NA	NA	NA	NA	NA	NA	NA	NA	NA	NA	NA
contig_6559_1511642	contig_6559	1511642	Dual-variant	TGGGATAGTGCTAGTCTTCAATCA	ACTACATTCTTGCTAAGTTCAGTGA	46	0.455219	0.256738	34	NA	0.362658	206	0.000362056	0.00581	255.962	206	0.0779804	0.000665716	265.435
contig_6563_496302	contig_6563	496302	Linkage map	GCTTCTGACATCCATTAAACTCCC	ACCATCAGCTAGCTCACCAT	NA	NA	NA	NA	NA	NA	NA	NA	NA	NA	NA	NA	NA	NA
contig_658_132409	contig_658	132409	Linkage map	GTATCTCTCCCAACCACCCC	ACCACTGGACCATCGAGACA	NA	NA	NA	NA	NA	NA	NA	NA	NA	NA	NA	NA	NA	NA
contig_6584_561037	contig_6584	561037	Dual-variant	GACCTGAACACTGACCTGCA	CAGGTCGCAATTGGGTTTGC	46	NA	NA	34	NA	0.716574	219	0.146471	7.47e-06	285.081	219	0.202966	8.8e-06	285.532
contig_6584_98456	contig_6584	98456	Dual-variant	TCCCCTGCAAGTGATTCTGT	TGTGGCGATTTCTGCTGTTC	46	NA	NA	34	0.717	0.238971	NA	NA	NA	NA	NA	NA	NA	NA
contig_6631_135376	contig_6631	135376	Dual-variant	TCTAGCAATAAAATGTGTCCGCT	TTGCTCTCTTGTTTTGCTCCA	46	0.476169	0.106587	34	NA	1	216	0.772196	3.96e-05	282.879	216	0.501243	2.01e-05	282.511
contig_6631_155033	contig_6631	155033	Dual-variant	CCTGCGTTCCGAGCTTCATA	ACTTTTGTTTTGTTGACATGCGC	46	1	1	34	1	NA	NA	NA	NA	NA	NA	NA	NA	NA
contig_6631_357761	contig_6631	357761	Dual-variant	CGAGATTCGTGTGCAATTTCCA	ACATTTGTGTTTGTACTGTTAGCCT	44	1	1	34	0.638	NA	NA	NA	NA	NA	NA	NA	NA	NA
contig_6633_14403	contig_6633	14403	Linkage map	TCCTGCGACCTTTGTAAGAGA	ACCGGATACACTAAAACGATAGCT	NA	NA	NA	NA	NA	NA	NA	NA	NA	NA	NA	NA	NA	NA
contig_6643_111333	contig_6643	111333	Linkage map	GGAGTGTCTCCTGGACTGCT	AGGAACTCCTTCTGGATCCTTT	NA	NA	NA	NA	NA	NA	NA	NA	NA	NA	NA	NA	NA	NA
contig_6646_5653	contig_6646	5653	Dual-variant	AAGTTTTCTGCGGGACACCA	TCGCTCTCTTTCACCGCAAA	46	NA	1	33	0.714	0.643122	206	0.834945	0.000262465	270.648	206	0.480735	7.4e-05	270.192
contig_6654_222966	contig_6654	222966	Dual-variant	TCCACTTCCTTGATCAGGCC	TCACAGCTGTGGTCATGTTGA	46	NA	0.70027	34	1	1	219	0.405074	2.25e-05	286.519	219	0.874984	3.34e-05	287.195
contig_6654_247756	contig_6654	247756	Dual-variant	CGTTGCTTTTGGTATATCCGTGT	GGGGAGTCTCTTGCAATGGT	45	NA	NA	25	0.0087	0.00213757	NA	NA	NA	NA	NA	NA	NA	NA
contig_6654_97553	contig_6654	97553	Dual-variant	GCATCATAGTGAACGAGAAACCG	TACGAGGGTCAAGGTCACCT	46	0.0883167	1	34	NA	0.294809	218	0.0787929	5.09e-06	282.33	218	0.552158	4.71e-05	285.148
contig_6659_43760	contig_6659	43760	Linkage map	ATTAGGCACATCTGAAGCTCAG	CCTTGCACGTAGTTGCCAAA	NA	NA	NA	NA	NA	NA	NA	NA	NA	NA	NA	NA	NA	NA
contig_6685_69298	contig_6685	69298	Linkage map	AGAACTGACCATACTTCTGACACT	GAAAGTTCAGAAGTCCATACGATCT	NA	NA	NA	NA	NA	NA	NA	NA	NA	NA	NA	NA	NA	NA
contig_6701_19128	contig_6701	19128	Linkage map	CGCCCTTGTGAAGACCTGAT	TGACATTTTCGGATCGGTCGT	NA	NA	NA	NA	NA	NA	NA	NA	NA	NA	NA	NA	NA	NA
contig_6704_22077	contig_6704	22077	Linkage map	CCCGACAAGTGACCGTTGAT	TCGCATCAGAGATAGTTGACATCT	NA	NA	NA	NA	NA	NA	NA	NA	NA	NA	NA	NA	NA	NA
contig_6713_314430	contig_6713	314430	Dual-variant	TGCACACAGAACAGACATACAGA	AGCCTGGGTTGGACTTTCAA	46	NA	0.734777	33	0.712	1	207	0.738834	0.000109312	271.627	207	0.940305	7.49e-05	271.732
contig_6713_326483	contig_6713	326483	Dual-variant	TGTCTAGTAGTTTTGTTTAGTGCCA	GGCAGTCCAAAGCTCCTATCA	46	0.699444	0.529644	34	0.58	0.715211	216	0.936704	4.07e-05	282.957	216	0.403535	4.15e-05	282.255
contig_6717_25679	contig_6717	25679	Linkage map	GGCTAACCTCTCCAGTGACG	AATGGACGTCCTCTGCGAAT	NA	NA	NA	NA	NA	NA	NA	NA	NA	NA	NA	NA	NA	NA
contig_6720_965207	contig_6720	965207	Dual-variant	TTGGGAATGGGCATCAGGTC	AGATGGGACCTTCGCAAGTG	46	NA	NA	34	NA	0.271385	NA	NA	NA	NA	NA	NA	NA	NA
contig_6740_489841	contig_6740	489841	Linkage map	ACTTGGAGTACCATCTGTGCA	TGAAACGACTGCACCACGAA	NA	NA	NA	NA	NA	NA	NA	NA	NA	NA	NA	NA	NA	NA
contig_6743_162107	contig_6743	162107	Dual-variant	CTTTGCTAGCAGGGTGGTTG	ATTCAAATTCGGTTCAAGCTTCCT	46	NA	NA	34	0.0764	1	NA	NA	NA	NA	NA	NA	NA	NA
contig_6743_190626	contig_6743	190626	Dual-variant	TATGCTAAAACGCACAGGGC	ACAAACAGGGCCGGTTTTAGA	46	1	0.219719	34	1	NA	219	0.239949	1.23e-05	285.868	219	0.773848	7.87e-05	287.137
contig_676_1350625	contig_676	1350625	Dual-variant	TGGATACAGGAACCTGAACAGA	TGGCCAACGAGCTTGTCATT	42	0.374846	NA	33	1	NA	202	0.549951	6.68e-05	265.444	202	0.954075	6.16e-05	265.831
contig_677_37164	contig_677	37164	Dual-variant	TGGATTTCTAGACACCAGTGCT	AGGGTCGTAGCCAGGTTTTG	46	1	NA	34	0.227	0.231815	NA	NA	NA	NA	NA	NA	NA	NA
contig_677_67057	contig_677	67057	Dual-variant	AACTTATTACTACCGGTAGCACTTT	TGCTGGAATAAATAGCAGAGGAGA	46	NA	NA	34	1	0.023789	212	0.809905	0.000251826	276.702	212	0.526849	1.3e-05	276.361
contig_6773_393021	contig_6773	393021	Linkage map	AGCTAATTCTCTTGTTGACTTGTCA	CGGGTACAGAAACAGAGGAATGA	NA	NA	NA	NA	NA	NA	NA	NA	NA	NA	NA	NA	NA	NA
contig_6774_61888	contig_6774	61888	Linkage map	CCAAAGCTAATGCATTACAGAGTTT	TCCTATTCGTTAGACCTATCAGTGT	NA	NA	NA	NA	NA	NA	NA	NA	NA	NA	NA	NA	NA	NA
contig_6775_116883	contig_6775	116883	Linkage map	CCTGAACAGCTACAGTCCCC	CACCTGACCTGAAGGACGAC	NA	NA	NA	NA	NA	NA	NA	NA	NA	NA	NA	NA	NA	NA
contig_6777_259126	contig_6777	259126	Linkage map	TTCTACGCCTGGGTCGTTTC	TCAAGGCACATACACACTGTG	NA	NA	NA	NA	NA	NA	NA	NA	NA	NA	NA	NA	NA	NA
contig_678_1624946	contig_678	1624946	Dual-variant	AGTAAGCCTAAGCATATCCAAACAA	CAAGTTGTACCTGGCAGAGGA	46	0.718539	1	34	1	0.715211	216	0.899435	2.46e-05	282.947	216	0.923224	2.99e-05	282.954
contig_678_1629413	contig_678	1629413	Dual-variant	CAGCAGTTGGGTCATAAAACGA	CCGCACACATGTATACCCCA	46	1	0.273599	34	0.692	1	216	0.555203	8.49e-05	282.613	216	0.523276	2.65e-05	282.553
contig_678_277918	contig_678	277918	Dual-variant	GACTTTTGGCGCTTGGACA	AGGATGGAGTTCAGTAAAGGCT	46	NA	1	34	NA	NA	NA	NA	NA	NA	NA	NA	NA	NA
contig_678_291511	contig_678	291511	Dual-variant	ACCACACTCAGGTTGGTGAA	ACATTGTTTCCATTTCCTAGACTCA	46	NA	1	32	NA	NA	NA	NA	NA	NA	NA	NA	NA	NA
contig_6780_1071105	contig_6780	1071105	Linkage map	GTCTCCCTTTTCAACCCTCAGT	GGAGAGATCAACGAGTCAGGT	NA	NA	NA	NA	NA	NA	NA	NA	NA	NA	NA	NA	NA	NA
contig_6792_68001	contig_6792	68001	Dual-variant	AGTCAACACTGCACGGCATA	GGAGGGAGAAAGAGAGACAGAG	40	NA	NA	28	NA	NA	NA	NA	NA	NA	NA	NA	NA	NA
contig_6810_5632	contig_6810	5632	Linkage map	ACGTGAACTTTGGAAAGCGTG	AAGAATGTACTGGTCCGGCA	NA	NA	NA	NA	NA	NA	NA	NA	NA	NA	NA	NA	NA	NA
contig_6813_268495	contig_6813	268495	Linkage map	CACTCAGAGCTCAAGGGGAC	TGTTTGGTACCATGAACAAGGGA	NA	NA	NA	NA	NA	NA	NA	NA	NA	NA	NA	NA	NA	NA
contig_6821_210220	contig_6821	210220	Linkage map	TGGCACAACTTTTGCTGTGT	CAGTCCAAGCTCAGCTCAGA	NA	NA	NA	NA	NA	NA	NA	NA	NA	NA	NA	NA	NA	NA
contig_6825_63989	contig_6825	63989	Linkage map	ACATCTCTACCGCTCTCCCA	ACCAGGAGCTTGGATATTGGAC	NA	NA	NA	NA	NA	NA	NA	NA	NA	NA	NA	NA	NA	NA
contig_6839_11854	contig_6839	11854	Linkage map	AGGAAGTGAGTGCATCCTGC	CCCGTCTGTCTCCCTGTAGA	NA	NA	NA	NA	NA	NA	NA	NA	NA	NA	NA	NA	NA	NA
contig_6840_30196	contig_6840	30196	Linkage map	ACTCCTTCAGGCATCTCCGA	GCAACCTTCAGAGTTGTCATGT	NA	NA	NA	NA	NA	NA	NA	NA	NA	NA	NA	NA	NA	NA
contig_6844_72816	contig_6844	72816	Dual-variant	TGTGCCTTTATCTTTGTGTCTTTCT	AGAAAACTCAAATGTGAAGTGCAA	44	NA	0.701567	32	NA	9.13e-05	188	0.00109657	0.00135652	236.154	NA	NA	NA	NA
contig_6859_14106	contig_6859	14106	Linkage map	GTTCCCGTTTAGTCCGTCGT	TCATGTTCTAGCTGATAACGGATC	NA	NA	NA	NA	NA	NA	NA	NA	NA	NA	NA	NA	NA	NA
contig_6869_123652	contig_6869	123652	Linkage map	GCGCGTCTCTCTAATAGCCT	TCGTATACACATTAAATTCCCACGA	NA	NA	NA	NA	NA	NA	NA	NA	NA	NA	NA	NA	NA	NA
contig_6876_504266	contig_6876	504266	Dual-variant	AGCATCAACATGGCTTCTACTG	TCCATTCAAGAGCCTGGCAG	46	0.306359	1	34	1	1	216	0.586155	6.62e-05	282.667	216	0.992436	3.78e-05	282.963
contig_69_2861980	contig_69	2861980	Dual-variant	GGGGAAGTGGGTATCTGGG	ACGCTTGAACTTGGCTACCT	46	NA	NA	34	NA	NA	NA	NA	NA	NA	NA	NA	NA	NA
contig_6903_297114	contig_6903	297114	Dual-variant	CGAGGAACATTAAACAATTGGAAGG	TGAACCGCCTTTTGATTGTGT	46	NA	NA	34	0.692	1	NA	NA	NA	NA	NA	NA	NA	NA
contig_6903_330958	contig_6903	330958	Dual-variant	TGTTCTGCATTTGGTGTAAACGT	CGGTGCAACAGACTAGGGAT	46	1	0.201489	34	0.28	NA	215	0.238783	1.33e-05	280.403	215	0.86919	7.89e-05	281.7
contig_6907_459774	contig_6907	459774	Linkage map	TGGTCAGGACTGTCAGTGAA	TAGTCTGTTGGACCGTTGGG	NA	NA	NA	NA	NA	NA	NA	NA	NA	NA	NA	NA	NA	NA
contig_6911_328728	contig_6911	328728	Linkage map	TTACGACGACTGAAGCGCAT	GTGACTCATGACCCTTATGGCT	NA	NA	NA	NA	NA	NA	NA	NA	NA	NA	NA	NA	NA	NA
contig_6946_197084	contig_6946	197084	Linkage map	TAGCACACAGACTAACCGCC	GTGGTAAAGGGCTCAGCTTCT	NA	NA	NA	NA	NA	NA	NA	NA	NA	NA	NA	NA	NA	NA
contig_6956_105761	contig_6956	105761	Dual-variant	AACTGATTTCATTGGTCACTCTCT	CAGAAAGTCCCCGGGTTTCA	46	0.24033	1	34	NA	0.465295	219	0.463004	0.000190635	286.683	219	0.0859603	0.000189076	284.136
contig_6956_111238	contig_6956	111238	Dual-variant	TGCTTCGATACCAGGACCAAC	GCAGGAAACAGCTGAGAAGAA	39	0.322986	NA	25	NA	1	NA	NA	NA	NA	NA	NA	NA	NA
contig_698_1383850	contig_698	1383850	Dual-variant	AGTTGTCCAAAGAAATGAGTCGA	TGGAAACTGCCACCAATGTT	44	1	0.150034	33	NA	1	207	0.943799	0.000156914	271.967	207	0.227318	3.42e-05	270.527
contig_698_1384343	contig_698	1384343	Dual-variant	ACCAATATGTCGGCTAAACTGGT	TTGCCGACACATAGTGATATCAAA	46	0.455219	NA	34	NA	NA	NA	NA	NA	NA	214	0.408736	0.000393234	279.412
contig_698_1386376	contig_698	1386376	Dual-variant	ACCCATAGCTGAAAGTACATTTGT	TGGCTTTTACGTCGTTTGCT	46	NA	0.0739537	34	NA	1	215	0.6432	0.000120848	281.512	215	0.83751	3.09e-05	281.684
contig_6987_59632	contig_6987	59632	Dual-variant	AGGATAAGGCAGGGGATGAC	AAACGCTGGCACTGACCTAG	46	NA	NA	34	1	1	217	0.234322	9.85e-06	283.113	217	0.232438	1.97e-05	283.084
contig_6987_68905	contig_6987	68905	Dual-variant	GTCTAGTGTCTATAATGCCTGTGC	GCAGGCAGCGTAAGTGAAAA	45	0.642315	NA	34	0.656	1	NA	NA	NA	NA	NA	NA	NA	NA
contig_6987_78874	contig_6987	78874	Dual-variant	TACTGCCCGCATACCAAACC	CAGGGGTCACATCTCAGCTG	46	NA	NA	34	1	0.434446	219	0.0788808	4.45e-06	284.076	219	0.479603	3.94e-05	286.717
contig_699_343883	contig_699	343883	Dual-variant	GGTGAGGAGGGAATGGGGAT	ACACAGGATTTGGACCACAAGA	45	NA	NA	33	1	0.660966	NA	NA	NA	NA	NA	NA	NA	NA
contig_699_444522	contig_699	444522	Dual-variant	TGGACACTCAGACATGGGGA	CAGCTAGTGGGCGCCTTAAA	46	NA	NA	34	1	1	NA	NA	NA	NA	NA	NA	NA	NA
contig_699_515486	contig_699	515486	Dual-variant	TCAGTCACTAAATTCCTATCCTCCC	CACGTTTCAAGCGCTAACCC	46	0.420208	NA	34	0.58	0.716574	218	0.890605	5.78e-05	286.211	218	0.132992	1.69e-05	283.89
contig_699_522487	contig_699	522487	Dual-variant	ACCCGGGATCACGTTACTAA	TGGCGATCTTACAAGGTCCC	46	0.289387	0.570273	34	0.58	1	216	0.167017	9e-06	281.016	216	0.0465053	4.54e-06	278.87
contig_700_523380	contig_700	523380	Dual-variant	CCAGTACCCACACAAGCTATGT	TTGGTCCTAGGCATTTTGCG	46	0.306359	0.597524	34	NA	0.137736	215	0.699371	4.48e-05	282.014	215	0.418348	0.000446652	281.501
contig_700_693888	contig_700	693888	Dual-variant	AAGTACACACTGGCGGATCC	GCCAAGCGCTTTACCTTCAG	46	0.143207	0.706488	34	NA	1	220	0.716799	2.96e-05	288.134	220	0.0988701	0.00029338	285.155
contig_700_698634	contig_700	698634	Dual-variant	ACTGAGTGATGGATTGCCTAAGT	CGTAAGCGCCGGTACCTTTT	45	1	NA	29	NA	0.338638	191	0.461389	4.09e-05	248.577	191	0.0201491	0.0869838	243.669
contig_700_807613	contig_700	807613	Dual-variant	AGTGAGTTTCTGTAGCCAAAGAAT	TCTGCTGCTTGTAGCTAAGACT	46	1	0.314533	33	NA	0.436585	209	0.977708	8.63e-05	272.884	209	0.97227	9.61e-05	272.883
contig_7012_105492	contig_7012	105492	Linkage map	TGTTTTGCTACGTTCTGAAGGAC	AGAGGCAGGTCTTAATGTTCATCT	NA	NA	NA	NA	NA	NA	NA	NA	NA	NA	NA	NA	NA	NA
contig_702_310281	contig_702	310281	Linkage map	ACATTGGCACGCCGAGATAA	ACCTGATGGACACTCTGTACG	NA	NA	NA	NA	NA	NA	NA	NA	NA	NA	NA	NA	NA	NA
contig_71_2248962	contig_71	2248962	Dual-variant	CTTCGCCATCGGTCTCTGTT	AGCAAACATGGAGGAGATGGG	45	NA	0.661141	31	NA	0.0367075	212	0.493955	0.000139418	279.463	212	0.379573	7.54e-05	279.171
contig_71_2855596	contig_71	2855596	Dual-variant	GAAGACGAGATGGCCGGAAG	TGTTCTCCTCTCGTAAAGAATTGC	46	NA	NA	34	NA	1	216	0.00299943	0.0175465	273.595	216	0.687572	2.84e-05	282.798
contig_7137_34206	contig_7137	34206	Linkage map	TGAGTTACAGCGGTACAATGAAG	AGTGTGGTGTCTGTATGCCA	NA	NA	NA	NA	NA	NA	NA	NA	NA	NA	NA	NA	NA	NA
contig_717_279846	contig_717	279846	Linkage map	TGAGTGTTGAAGCAAAAGGTCA	AGATTAAACCTGATTCTTTCCACCA	NA	NA	NA	NA	NA	NA	NA	NA	NA	NA	NA	NA	NA	NA
contig_7279_97126	contig_7279	97126	Linkage map	GCAAGGGCAAACTGGGTTTT	AGTACGTTACGTGCATGCGT	NA	NA	NA	NA	NA	NA	NA	NA	NA	NA	NA	NA	NA	NA
contig_734_459710	contig_734	459710	Dual-variant	AATGGGCTCTGTGTCAGTGG	GACCGCGCTGATCAGTGTAT	46	0.143207	NA	34	0.14	0.0889469	217	0.750142	1.76e-05	284.428	217	0.140036	9.83e-06	282.315
contig_734_574242	contig_734	574242	Dual-variant	TCCGTTTTACAATTGATACGCACA	GCGAAGTGTCACAGCAATCC	42	NA	NA	34	0.709	0.238971	206	0.604516	3.87e-05	271.292	206	0.55446	0.000287367	271.206
contig_7361_32254	contig_7361	32254	Dual-variant	GCTTTGCCCAATAAGATAGTTTGC	GCAACCAACAATCTGATTTGGC	46	0.277156	1	34	NA	NA	217	0.115094	7.53e-06	282.111	217	0.439574	0.000184845	283.932
contig_7373_55108	contig_7373	55108	Linkage map	ACAGCTCATATTGTTGCCTGGT	TGGCTGGACAGATGAACTTGT	NA	NA	NA	NA	NA	NA	NA	NA	NA	NA	NA	NA	NA	NA
contig_7379_1132512	contig_7379	1132512	Dual-variant	ACAACGACAATCTCTGGTGGA	TTTGCCGCACTCCAATGGAT	46	1	0.170796	34	1	NA	216	0.188458	0.000177847	280.982	216	0.862085	4.46e-05	282.933
contig_7379_203472	contig_7379	203472	Dual-variant	ACCAATAAATGCAGGCCCCT	TCGAAACATTCAAGGCACACC	46	0.314533	0.143207	34	NA	1	214	0.202441	7.4e-05	280.211	214	0.0877623	0.000170657	277.378
contig_7387_12688	contig_7387	12688	Linkage map	CTGCGAGATTCAACCCTGGT	AGATGATAGTCGGTAGGCCTACA	NA	NA	NA	NA	NA	NA	NA	NA	NA	NA	NA	NA	NA	NA
contig_740_66970	contig_740	66970	Linkage map	GGCATTGTTGAATCTCAATCTGAGT	GACTACTGTCACTACACCTAGATCT	NA	NA	NA	NA	NA	NA	NA	NA	NA	NA	NA	NA	NA	NA
contig_7423_397997	contig_7423	397997	Linkage map	GCTCAATAGGTGCACGATTTGT	ACTGGATTATCTCCCCTTGCC	NA	NA	NA	NA	NA	NA	NA	NA	NA	NA	NA	NA	NA	NA
contig_7464_54759	contig_7464	54759	Linkage map	TGGAGGAAATATTACTAGCTCGCA	TGTGCATCACCAAGTCAGCT	NA	NA	NA	NA	NA	NA	NA	NA	NA	NA	NA	NA	NA	NA
contig_7482_211334	contig_7482	211334	Dual-variant	AGCCGACAAGATGGATTCCT	ACACAACGTGATAATGACTGAATGA	45	NA	NA	32	0.681	0.699291	195	0.411309	2.46e-05	253.489	195	0.813302	1.82e-05	254.113
contig_7482_93706	contig_7482	93706	Dual-variant	GCACTCTTGTTTGCGTTTGT	AGTCTTTTGTTCCCCACTTCGT	46	0.0196952	NA	34	0.425	0.65598	215	0.799246	3.64e-05	281.661	215	0.394119	0.000147645	281.004
contig_7498_223014	contig_7498	223014	Linkage map	AGTACTGTACGCTAACGCTCA	TAGGTAGCTGTGGTGGCTGT	NA	NA	NA	NA	NA	NA	NA	NA	NA	NA	NA	NA	NA	NA
contig_7550_478071	contig_7550	478071	Dual-variant	AAACTTTGTTCATCGTTGCTTATGT	ACACAACAGACCTGCAACATG	46	NA	NA	34	0.656	1	215	0.147395	0.00211055	280.052	215	0.497048	6.3e-05	281.68
contig_7550_527182	contig_7550	527182	Dual-variant	CAGACAACATTCTTCATTTTGCTCA	AGGAGTATGCATTCCCCTTTACT	46	NA	NA	34	1	1	213	0.0194024	0.00921052	274.199	213	0.220217	0.000213512	278.135
contig_7575_43857	contig_7575	43857	Linkage map	CAAACTGAAGCGTGAACAGGT	CCGCGACGATCAAATGTCAC	NA	NA	NA	NA	NA	NA	NA	NA	NA	NA	NA	NA	NA	NA
contig_7629_521063	contig_7629	521063	Dual-variant	AGGGTGTGTGACAAAGGACA	GGGGAGGGCGCTTGATTAAA	46	1	0.292208	34	0.475	0.579934	215	0.114761	0.000544931	278.843	215	0.167557	7.89e-05	279.445
contig_7717_27518	contig_7717	27518	Linkage map	GTGATTCTAGTCCTTGCATTTCGA	AGTGCATGCTGCTCTGGAC	NA	NA	NA	NA	NA	NA	NA	NA	NA	NA	NA	NA	NA	NA
contig_772_90173	contig_772	90173	Linkage map	ATCCAAATGACCAGAGTGATGG	TGTGAGCATTGGATCTACAACAA	NA	NA	NA	NA	NA	NA	NA	NA	NA	NA	NA	NA	NA	NA
contig_7736_68414	contig_7736	68414	Linkage map	TGTTTCATTTGCGCAGGTGG	CTTGCGGTGAGTCGAAAACG	NA	NA	NA	NA	NA	NA	NA	NA	NA	NA	NA	NA	NA	NA
contig_7774_62701	contig_7774	62701	Linkage map	CCTGACGTAGGCAACACACA	CTGCTTATGTGAAGTGCGCG	NA	NA	NA	NA	NA	NA	NA	NA	NA	NA	NA	NA	NA	NA
contig_7839_362579	contig_7839	362579	Linkage map	CTCCATACATCCTAGACGTCACA	GCGATGACTTGGTAGCCTGT	NA	NA	NA	NA	NA	NA	NA	NA	NA	NA	NA	NA	NA	NA
contig_7898_60940	contig_7898	60940	Linkage map	TGAATAGACAGGCCTGCACG	AGTACACATACGCTAAAATGGTACT	NA	NA	NA	NA	NA	NA	NA	NA	NA	NA	NA	NA	NA	NA
contig_79_329553	contig_79	329553	Dual-variant	ACCCGCATAGCAAAGATACCA	TTGCGTCTCCTGCTCTTCAA	44	NA	1	32	NA	1	NA	NA	NA	NA	NA	NA	NA	NA
contig_7908_75141	contig_7908	75141	Dual-variant	TTATTTCTCCCACTTCCCATTCTC	TGCTTCATTTGTTGTTAAGGGTGA	46	0.720326	NA	34	1	1	217	0.9491	1.88e-05	284.525	217	0.991281	2.4e-05	284.529
contig_7908_77243	contig_7908	77243	Dual-variant	GTGGCCAATTGTCACAACCA	CCTGAGCCAGCCATAGATAGT	46	NA	0.28292	34	NA	NA	214	0.603535	4.25e-05	280.291	214	0.986207	5.17e-05	278.814
contig_803_213637	contig_803	213637	Dual-variant	CAGTGCCGGAGTTACCAGAG	TTCTTACCTGCTTAGGGCGC	46	NA	0.665947	34	0.717	0.177973	218	0.286719	0.000352337	284.378	218	0.910035	4.59e-05	285.496
contig_803_322307	contig_803	322307	Dual-variant	CGTGACCAAGTCAAGCAACG	GCGTGTGTGTGTGTTTGTGT	46	NA	NA	34	0.178	0.110841	217	0.0251134	0.0151068	279.491	217	0.590382	2.01e-05	284.241
contig_814_141953	contig_814	141953	Linkage map	TGCCTAGGTAACAAGGTAGACTT	CCTGCTCATGAAGTCTGCCA	NA	NA	NA	NA	NA	NA	NA	NA	NA	NA	NA	NA	NA	NA
contig_830_861391	contig_830	861391	Linkage map	TTTGATTTGTGAGCTGGGACA	AGAAAAGCAGTCACACCAGAC	NA	NA	NA	NA	NA	NA	NA	NA	NA	NA	NA	NA	NA	NA
contig_84_238101	contig_84	238101	Linkage map	ACTCACCGTCCTCATCGAAG	TCCGTGACGAGGTTCTCAAC	NA	NA	NA	NA	NA	NA	NA	NA	NA	NA	NA	NA	NA	NA
contig_893_16559	contig_893	16559	Dual-variant	GCTGACTGAAGAAGCTGTGG	TGTTGGTTGTAATTGAAGTCACCA	46	0.480172	0.664087	34	NA	NA	215	0.3075	1.5e-05	280.349	215	0.708573	0.00058075	281.212
contig_893_39136	contig_893	39136	Dual-variant	AGTATTCCTCAGCCTCGGGA	AGTGACCAGAGAGTGCACTG	46	NA	NA	34	NA	1	219	0.867735	0.000200338	287.192	219	0.26325	0.0130511	285.976
contig_90_668468	contig_90	668468	Linkage map	TCTCACTTCTTGTAGGCAGACA	GGCCAGCTAGCAGAAGACAA	NA	NA	NA	NA	NA	NA	NA	NA	NA	NA	NA	NA	NA	NA
contig_910_18582	contig_910	18582	Linkage map	CAGACCTTTGTGTGTTATCAATGCT	ACAGTCAACTCTACATGCTGGT	NA	NA	NA	NA	NA	NA	NA	NA	NA	NA	NA	NA	NA	NA
contig_916_1252623	contig_916	1252623	Dual-variant	ACTTGGCCACACATATGAACAA	AAAACTGTAAAACAATCCAGACGG	46	NA	0.415697	34	0.434	1	216	0.525656	0.000699563	282.562	216	0.894435	0.000191604	282.945
contig_92_1280801	contig_92	1280801	Linkage map	GCCCAGAGGTTGTGACGTTA	AGAGAGCTAGAGCCTGGTAGA	NA	NA	NA	NA	NA	NA	NA	NA	NA	NA	NA	NA	NA	NA
contig_923_297884	contig_923	297884	Linkage map	GCCATTAACTTACGACCAGCA	GGCCCAGTTCACATAAAACACT	NA	NA	NA	NA	NA	NA	NA	NA	NA	NA	NA	NA	NA	NA
contig_924_678932	contig_924	678932	Linkage map	CGATATGTGTGAGGTAGGAGGC	TGCCCGTCAATTTGACCTCT	NA	NA	NA	NA	NA	NA	NA	NA	NA	NA	NA	NA	NA	NA
scaffold_132_544077	scaffold_132	544077	Dual-variant	TGTTGACAATCTCGATTTGATTTGT	ATCATAGTAAACATTGAATGCGCC	46	0.219719	1	34	0.58	1	217	0.3036	1.23e-05	283.46	217	0.813465	1.97e-05	284.474
scaffold_1435_1785132	scaffold_1435	1785132	Dual-variant	AGGGTTGAGAGAGCAACTGC	GCTTTTGGACGCATCTAGGC	46	NA	0.282021	34	0.15	1	219	0.441293	3.98e-05	286.627	219	0.0260616	2.24e-05	282.044
scaffold_159_4215091	scaffold_159	4215091	Dual-variant	TGTTGAGTATAGAGGGCTGTGT	TGTTTCTTTCAAATGGCCTAACATT	46	NA	NA	34	0.384	0.65598	214	0.231952	0.00163046	279.573	214	0.0767387	0.000274544	276.228
scaffold_160_2403023	scaffold_160	2403023	Dual-variant	CCTTGAAGTGCTCTGCGAGA	GGCTATTGACGACCCAGTGT	44	1	1	34	0.717	1	213	0.139415	1.61e-05	278.078	213	0.692988	0.000107399	280.158
scaffold_160_2410293	scaffold_160	2410293	Dual-variant	TCAGCTTCCCATGTTGCGAT	GGCAGTGGAAGTGATAGGCA	46	NA	1	34	0.252	0.691516	219	0.402946	1.87e-05	286.513	219	0.585475	6.53e-05	286.921
scaffold_1773_3822849	scaffold_1773	3822849	Dual-variant	TCAGCTGTTGGTTCGTTCGT	CCTCATCCAGCGGAAGGTTT	46	0.706034	NA	34	NA	1	209	0.815686	9.7e-05	275.388	209	0.473193	0.00295744	274.931
scaffold_1790_381142	scaffold_1790	381142	Linkage map	ACGCTACTGAGATGGCTAGTT	AAGCTTTATTTGCATACTTTGGCA	NA	NA	NA	NA	NA	NA	NA	NA	NA	NA	NA	NA	NA	NA
scaffold_199_632035	scaffold_199	632035	Linkage map	CCCATTCCAATAACTTTTCCCTGA	ACATTGTTTCTTACAGACTGCCT	NA	NA	NA	NA	NA	NA	NA	NA	NA	NA	NA	NA	NA	NA
scaffold_203_1514837	scaffold_203	1514837	Dual-variant	ACAACGTTAGAAATTGTGCTCATGA	TCATAAACGTTTACGCGTGCA	46	NA	NA	34	0.363	0.682443	214	0.588465	0.00039212	279.354	214	0.670152	6.6e-05	279.463
scaffold_203_3376899	scaffold_203	3376899	Dual-variant	TCCCTAGTTTGGACAATAACAATGT	TCACGGTGCGCCATTGTATA	46	NA	0.0867637	33	0.143	0.148984	206	0.0342336	0.00167272	266.227	206	0.188106	0.000205835	268.945
scaffold_2382_295600	scaffold_2382	295600	Linkage map	CCCTCAAAGATTGGTGTTTGTAGAC	AATGCAAACAAGTTGAAAGCAGT	NA	NA	NA	NA	NA	NA	NA	NA	NA	NA	NA	NA	NA	NA
scaffold_2678_21188	scaffold_2678	21188	Linkage map	CAACTTGATGGCAGTCTCGC	ATAACCCCTCGCGAGATCCT	NA	NA	NA	NA	NA	NA	NA	NA	NA	NA	NA	NA	NA	NA
scaffold_3059_655336	scaffold_3059	655336	Dual-variant	ACAGTGTGTTTGACTGATTGCA	TGCGTGATGGTCAACACAATG	46	0.722657	0.106587	34	NA	0.437471	216	0.434905	0.000187847	282.354	216	0.42462	3.84e-05	282.318
scaffold_3064_2811584	scaffold_3064	2811584	A priori: diverse region	ATGTCCAACCATTTTCCACAGT	GGTTCTGAAACATGGAGAACAAC	43	1	NA	32	1	NA	NA	NA	NA	NA	187	0.460247	6.2e-05	245.333
scaffold_3064_2951600	scaffold_3064	2951600	A priori: diverse region	TCAAAATGTCAGTTCTTCAGCTCT	ACGTACCCCTAGTCTCACTTCA	46	0.219719	1	34	NA	0.0599982	216	0.627485	1.71e-05	282.727	216	0.537677	1.65e-05	282.583
scaffold_3690_825198	scaffold_3690	825198	Singleton-variant	AGAAGAACGGAAGCAAAGCA	TTGTGCGTGTGTGTGACAGA	45	0.415064	1	34	NA	NA	213	0.86526	0.000145159	279.921	213	0.333398	0.00022093	278.881
scaffold_3702_140309	scaffold_3702	140309	Linkage map	ACCTGAGAGGCATCAATCGA	ACACGAAACTGCTAGGACTGT	NA	NA	NA	NA	NA	NA	NA	NA	NA	NA	NA	NA	NA	NA
scaffold_390_25743	scaffold_390	25743	Linkage map	TTGAATTGCACTAATTTGGCTTAGT	ACCTCTGGTGGTAGAGAGCA	NA	NA	NA	NA	NA	NA	NA	NA	NA	NA	NA	NA	NA	NA
scaffold_394_1172422	scaffold_394	1172422	Dual-variant	CGATCACGGTGCTGTTCCTT	GTCTGGACCATTTGGGAAAGG	46	NA	NA	34	0.477	1	219	0.991099	2.12e-05	287.22	219	0.743038	0.00014337	287.112
scaffold_394_1421218	scaffold_394	1421218	Dual-variant	AGAGAGAGAGAGAGAGAATGTCCT	GCTCATTGAGAAAGATCAATCCACT	46	0.462294	NA	34	0.459	1	217	0.794899	1.97e-05	284.462	217	0.0613606	0.000259453	281.023
scaffold_394_2451552	scaffold_394	2451552	Dual-variant	AGCATATCTGATATCTGACTGGCT	GTAGACCAGATGGCGTGTGT	46	0.219719	0.130218	34	0.682	NA	218	0.0999021	0.000694278	282.61	218	0.358917	0.000568141	284.673
scaffold_4388_613570	scaffold_4388	613570	Dual-variant	ACCATTGCCAGTGACAAAGTT	GCAATTTTCTCTCTCAGTCAAGCT	46	0.717192	1	34	0.0289	0.476752	214	0.443977	4.52e-05	278.184	214	0.0029104	0.000152886	269.259
scaffold_441_1205860	scaffold_441	1205860	Linkage map	ATGCTGCCAGAGATGCTGTT	TTGTGTTGTCTTGTGTCAGTCA	NA	NA	NA	NA	NA	NA	NA	NA	NA	NA	NA	NA	NA	NA
scaffold_4529_169078	scaffold_4529	169078	Linkage map	CCTCAACTAAGCGAGGGAGA	AGAGCCAAGTTACAAGACGTCT	NA	NA	NA	NA	NA	NA	NA	NA	NA	NA	NA	NA	NA	NA
scaffold_4659_924886	scaffold_4659	924886	Linkage map	TTGGACTTCACCTAAAACACGT	TTGTGTCCAAAATAATGCTAAGCTT	NA	NA	NA	NA	NA	NA	NA	NA	NA	NA	NA	NA	NA	NA
scaffold_54_1838750	scaffold_54	1838750	Dual-variant	ACAGTTCCGGGGACTTTGAC	CTTTCGCCTTCGCCTTATGC	46	NA	NA	34	0.477	1	219	0.76445	2.05e-05	287.131	219	0.318312	0.000388841	286.221
scaffold_54_201047	scaffold_54	201047	Dual-variant	AAATACCAACCGCCTTCCCC	TGGGATCCTTAGGGTGCTTT	46	NA	NA	34	0.465	0.65598	219	0.77098	2.1e-05	287.135	219	0.412101	0.000175727	286.549
scaffold_54_3263740	scaffold_54	3263740	Dual-variant	CGGGGCTGCATAACAACATT	CTGGGGAGTTACCTGCTGG	46	0.70027	NA	34	0.28	0.0091954	209	0.117401	8.3e-06	270.647	209	0.286629	0.00142469	271.995
scaffold_5534_39518	scaffold_5534	39518	Linkage map	CTGCTATACAGGTTCAAATCTTGGA	TCTCTGGCTCTCTTGAACATTGT	NA	NA	NA	NA	NA	NA	NA	NA	NA	NA	NA	NA	NA	NA
scaffold_6080_409384	scaffold_6080	409384	Linkage map	ATTTAAAGGTGCTGCTCTGATAGT	TGACATGATTTGGTGACAGGTCT	NA	NA	NA	NA	NA	NA	NA	NA	NA	NA	NA	NA	NA	NA
scaffold_6469_110770	scaffold_6469	110770	Linkage map	CGCCTCTGACTGCAACTCAA	CGGCCGCTATATCGAAGAAAG	NA	NA	NA	NA	NA	NA	NA	NA	NA	NA	NA	NA	NA	NA
scaffold_68_1002366	scaffold_68	1002366	A priori: SOD1	AGGTATGGTCAACGCAAAGC	TCACCTTGCTTCGAACCACT	46	0.106587	NA	34	0.178	1	218	0.56718	1.58e-05	285.182	218	0.680007	0.000324314	285.34
scaffold_68_1049592	scaffold_68	1049592	A priori: SOD1	ACACTCTCCATGCCATCAACA	CTGACAGCCCCATGATGGTT	46	NA	0.282021	34	NA	0.709399	217	0.0516731	2.3e-05	280.664	217	0.664321	1.75e-05	284.346
scaffold_68_139277	scaffold_68	139277	Dual-variant	AGCCACAACTAGCCCATGTC	TCTGCCTCGAAGCCTAAAACA	46	1	0.295248	34	NA	1	219	0.601536	0.00103089	286.948	219	0.461578	0.000217644	286.669
scaffold_68_46769	scaffold_68	46769	Dual-variant	CAATTAGACCTCAATAGATGCCAGA	TGTGCACCCCTAAGCTATAAGA	46	NA	0.156941	33	0.721	NA	208	0.913735	0.000249926	272.686	208	0.613793	0.000157996	272.443
scaffold_6891_425271	scaffold_6891	425271	Linkage map	TGTTTGGTTCCTTGCGGTGA	TCAGGAAAGCCCGCAGTATG	NA	NA	NA	NA	NA	NA	NA	NA	NA	NA	NA	NA	NA	NA
scaffold_7176_292421	scaffold_7176	292421	Linkage map	ACGGGAGGTCTTTCAAACGT	AGCTTTCAAATTCATCAGAGTGTGG	NA	NA	NA	NA	NA	NA	NA	NA	NA	NA	NA	NA	NA	NA
scaffold_748_1856596	scaffold_748	1856596	Dual-variant	AACCAAAACCTAAAGAGAACCCA	AGGTCATTTCCAAAACAACAGTCA	46	0.189258	NA	34	1	0.691516	216	0.392547	1.63e-05	282.231	216	0.647732	4.53e-05	282.753
scaffold_748_1998293	scaffold_748	1998293	Dual-variant	TCCTTCTCCTAGTTGGGTAGC	AAACCAGTGAACACCTGGCA	46	NA	NA	34	0.141	0.227464	219	0.259349	8.23e-05	285.826	219	0.562678	3.84e-05	286.883
scaffold_748_898431	scaffold_748	898431	Dual-variant	CCCGTGAATGATGTACTGCCT	GCTGTAGGCAGGCGTCTTAA	46	0.659036	0.242108	34	NA	0.715211	217	0.204187	0.000144415	282.924	217	0.216569	6.21e-05	282.887
scaffold_748_936372	scaffold_748	936372	Dual-variant	TGCAGGTGGTTTCCTTTTGC	CTGGATCATCTGGCAGCACT	46	0.706034	NA	34	0.638	1	219	0.882791	4.17e-05	287.198	219	0.318429	3.02e-05	286.206
scaffold_7572_399432	scaffold_7572	399432	Linkage map	AGTTACTAGCTGAAAAGGCCTTT	TGAAGCAGGATTTAGAAAACTGCA	NA	NA	NA	NA	NA	NA	NA	NA	NA	NA	NA	NA	NA	NA
scaffold_7657_2790972	scaffold_7657	2790972	Dual-variant	TTTCATTCTTCCACTCACTACAGTT	GGTAGACCCTCCTGCTTAACT	46	NA	0.734777	34	NA	NA	216	0.484427	0.000242152	282.473	NA	NA	NA	NA
scaffold_7657_2811891	scaffold_7657	2811891	Dual-variant	AGGCTTGTGTTCGAGTCCTT	AGACATTAGGCCCATTGCAGT	46	NA	NA	34	0.477	1	216	0.307528	0.000285408	281.898	216	0.884322	8.67e-05	282.942
scaffold_7738_709996	scaffold_7738	709996	Linkage map	TGCCAACTGTTAAGGACGCT	CCGTAATCCCTGAGGTCAGC	NA	NA	NA	NA	NA	NA	NA	NA	NA	NA	NA	NA	NA	NA
scaffold_780_154960	scaffold_780	154960	Linkage map	AGTCCACGGCTCTTCTTTTGA	TGCTAGTCACGAGAGGAGGG	NA	NA	NA	NA	NA	NA	NA	NA	NA	NA	NA	NA	NA	NA
scaffold_800_1372543	scaffold_800	1372543	Dual-variant	AGCATACGAGTTGGTGGGTG	ACCGTTGTGTCCAAAAGAATGG	46	NA	0.420208	34	0.214	0.145382	216	0.204016	2.64e-05	281.302	216	0.134234	0.000318249	280.608
scaffold_94_1606466	scaffold_94	1606466	Dual-variant	CGATATCTACGCTTTTACTCTGTGA	CGCGAGTATGTTCACACTAGC	46	0.172215	1	34	0.717	NA	216	0.518525	9.16e-05	282.536	216	0.650753	0.000128842	282.759
scaffold_94_1853309	scaffold_94	1853309	Dual-variant	CGTCTGTAGCAACAAATCAAGACA	AAGCGTTGAAATCTCTTACTTGAAG	45	0.305729	NA	33	1	1	208	0.694911	4.55e-05	272.627	208	0.531292	0.000273829	272.392
scaffold_94_2149367	scaffold_94	2149367	Dual-variant	TGCATGTGAATGTGCGTAGG	ACACACATTCGCACACATACA	46	0.483884	NA	34	1	0.65598	215	0.420863	7.21e-05	281.512	215	0.0174348	0.000222507	276.396
scaffold_94_2150435	scaffold_94	2150435	Dual-variant	ACTGGTCTGAGAGTCTGTTCA	ACTACACTGTCTACACGCGT	46	0.459938	0.529644	34	0.3	1	217	0.548338	3.84e-05	284.168	217	0.000747517	0.000200465	272.04
scaffold_94_2155630	scaffold_94	2155630	Dual-variant	ATGAGAGAGAGAGGCCGGAG	TCTGAGGTTATGTACAGAACAGTGA	39	0.22825	0.711011	34	NA	0.11326	190	0.886782	0.000228147	251.977	190	0.00539512	0.00123303	243.208
scaffold_94_2166296	scaffold_94	2166296	Dual-variant	CGTGACAAACAGTGCAAGGG	CACGCAAGAGCTCATTTGAGT	46	NA	0.0149046	33	NA	0.391477	210	2.37e-06	0.0786724	250.35	NA	NA	NA	NA
scaffold_94_2174117	scaffold_94	2174117	Dual-variant	AGGTGCGCGCGTTCAATATA	TGATGAAGATCTAGGCTCACAGT	46	0.0867637	NA	34	0.58	1	215	0.031435	0.000366134	277.2	215	0.000205413	0.108023	267.939
scaffold_94_2230277	scaffold_94	2230277	Dual-variant	TCTCGCCCTCGTTAAACCAA	TACTTGTTACCTCCGCCCTG	46	0.717192	NA	34	1	1	217	0.914062	6.64e-05	284.518	217	0.359355	0.000471167	283.69
scaffold_94_2255673	scaffold_94	2255673	Dual-variant	CACACACTTCTCTTCTCTCCCC	CAGGGGATGAGAGCAAGGTG	46	NA	NA	34	NA	0.476752	215	0.121363	1.18e-05	278.892	215	0.154793	9.33e-06	279.198
scaffold_94_2259497	scaffold_94	2259497	Dual-variant	ACTCACCATCAGCTCGACTTG	TGAACAAGAGGAGACAACTCTGG	46	1	0.143207	34	NA	1	214	0.797064	0.000436684	280.039	214	0.0351135	4.81e-06	275.732
scaffold_94_245296	scaffold_94	245296	Dual-variant	ACCAGAACCGCACACTATTTCA	CGTGTGCCCTCATTTTGTCC	45	NA	NA	33	1	NA	208	0.882362	4.33e-05	273.004	208	0.804578	0.000127401	272.965
scaffold_94_319975	scaffold_94	319975	A priori: PRX4	TGGGCCCGGGTACAAGAATA	GTCAGCTGGTAAACGCACCA	46	1	1	34	NA	0.261874	217	0.823816	9.95e-05	284.48	217	0.690685	0.000149162	284.371
scaffold_96_1014434	scaffold_96	1014434	Linkage map	ACAGGAGTGGCTAGGCAGTA	ACACTCCACCAAAGCGAAGT	NA	NA	NA	NA	NA	NA	NA	NA	NA	NA	NA	NA	NA	NA
Sman_16S	NA	NA	Parasite	ACCTCGATGTTGGCTTGTTG	AACCAACCTGGCTTACACCG	NA	NA	NA	NA	NA	NA	NA	NA	NA	NA	NA	NA	NA	NA
