# Supplementary material for: Genes linked to schistosome resistance identified in a genome-wide association study of African snail vectors
Source: Nat Commun. 2025 Jul 27;16:6918. doi: 10.1038/s41467-025-61760-8 (PMC12297450; doi:10.1038/s41467-025-61760-8)
Supplement: Supplementary file 5 — Supplementary Data 3 [file 41467_2025_61760_MOESM5_ESM.xlsx]

## Sheet: SupData3
Contig	Site	Marker	Bsud Linkage Group	Bsud cM Position	Bsud Contig/Scaffold Length	BioGlab47 Chromosome	BioGlab47 Site	Bgla iM Linkage Group Matching Contig/Scaffold
contig_7898	60940	contig_7898_60940	1A	0	1915542	1	20626014	1
contig_4042	115868	contig_4042_115868	1A	2.92	380644	1	24637761	1
contig_7279	97126	contig_7279_97126	1A	2.92	185664	na	na	1
contig_7839	362579	contig_7839_362579	1A	10.15	430544	1	38232076	1
scaffold_2382	295600	scaffold_2382_295600	1A	11.9	384406	1	39911251	1
contig_4817	24568	contig_4817_24568	1A	11.9	575348	na	na	1
contig_602	461744	contig_602_461744	1A	13.64	599127	1	52797564	1
contig_6869	123652	contig_6869_123652	1A	13.64	176558	na	na	1
contig_2561	750040	contig_2561_750040	1A	15.38	1221723	1	55167824	1
contig_2887	371864	contig_2887_371864	1A	15.38	778755	na	na	1
contig_7137	34206	contig_7137_34206	1A	15.38	140637	na	na	1
contig_7575	43857	contig_7575_43857	1A	15.38	257033	na	na	1
contig_333	57721	contig_333_57721	1A	15.96	166010	1	61286012	1
scaffold_6891	425271	scaffold_6891_425271	1A	15.96	554128	1	61479787	1
contig_4916	360002	contig_4916_360002	1A	18.88	548509	1	66809103	1
contig_113	280030	contig_113_280030	1A	19.45	905604	1	70214370	1
contig_591	824201	contig_591_824201	1A	19.45	1295527	1	71012419	1
scaffold_4529	169078	scaffold_4529_169078	1A	19.45	1212535	na	na	1
contig_6839	11854	contig_6839_11854	1A	20.61	450737	1	74360652	1
contig_6456	131852	contig_6456_131852	1A	20.61	594896	1	74823895	1
contig_1998	169232	contig_1998_169232	1A	20.61	267220	na	na	1
contig_6774	61888	contig_6774_61888	1A	20.61	1013312	na	na	1
contig_2755	54838	contig_2755_54838	1A	21.19	204348	1	76153002	1
contig_169	33305	contig_169_33305	1A	21.19	129982	1	76347914	1
contig_1554	371670	contig_1554_371670	1A	37.41	421052	na	na	1
contig_5288	313167	contig_5288_313167	1A	42.75	331315	1	85693803	1
contig_1504	287287	contig_1504_287287	1B	0	300907	na	na	1
contig_351	478644	contig_351_478644	1B	14.85	1095670	na	na	1
contig_1214	283908	contig_1214_283908	2	0	509435	2	1164502	2
contig_173	1779508	contig_173_1779508	2	15.26	1974318	2	5231497	2
contig_700	523380	contig_700_523380	2	23.75	2120898	2	6091739	2
contig_204	65855	contig_204_65855	2	33.62	127513	na	na	2
contig_193	402880	contig_193_402880	2	34.19	1148690	na	na	2
contig_3734	1098382	contig_3734_1098382	2	37.12	1917562	na	na	2
contig_409	27890	contig_409_27890	2	42.6	281479	na	na	2
scaffold_5534	39518	scaffold_5534_39518	2	46.64	277130	2	18163294	2
scaffold_7176	292421	scaffold_7176_292421	2	46.64	389195	2	18729739	2
contig_3258	109131	contig_3258_109131	2	49.57	324193	2	26449444	2
contig_2491	23898	contig_2491_23898	2	50.15	314414	2	29174567	2
contig_5194	111513	contig_5194_111513	2	50.15	265986	2	30870775	2
contig_6194	44723	contig_6194_44723	2	51.89	311568	na	na	2
contig_90	668468	contig_90_668468	2	56.63	1313470	2	42335042	2
contig_5730	121839	contig_5730_121839	2	58.37	561947	na	na	2
contig_3105	77982	contig_3105_77982	2	58.95	759149	na	na	2
contig_2503	118389	contig_2503_118389	2	59.53	699576	2	46899056	2
contig_1011	228904	contig_1011_228904	2	61.86	831117	2	51768831	2
contig_437	2345267	contig_437_2345267	2	69.78	2455038	na	na	2
contig_2307	282174	contig_2307_282174	2	77.7	282549	2	39435225	2
contig_2361	294	contig_2361_294	2	89.53	197227	2	60847396	2
contig_7361	32254	contig_7361_32254	2	111.71	1209648	na	na	2
contig_7908	75141	contig_7908_75141	3	0	557969	3	6568700	3
contig_136	169298	contig_136_169298	3	21.6	196461	3	11214101	3
contig_1475	76444	contig_1475_76444	3	32.17	538040	3	23406786	3
contig_6701	19128	contig_6701_19128	3	32.17	177973	na	na	3
contig_6821	210220	contig_6821_210220	3	32.17	2261240	na	na	3
contig_285	1320384	contig_285_1320384	3	32.75	2404399	na	na	16
scaffold_96	1014434	scaffold_96_1014434	3	32.75	4822828	na	na	16
contig_3339	461444	contig_3339_461444	3	33.9	1556587	3	38201712	16
contig_7736	68414	contig_7736_68414	3	45.03	349635	3	44203539	3
contig_490	88998	contig_490_88998	3	50.98	397245	na	na	3
contig_613	291490	contig_613_291490	3	64.16	699039	na	na	3
contig_593	290087	contig_593_290087	3	64.73	631060	na	na	3
contig_2453	12673	contig_2453_12673	3	78.46	428622	na	na	3
contig_1169	143559	contig_1169_143559	4	0	306220	na	na	4
contig_343	557827	contig_343_557827	4	10.48	1509728	na	na	4
contig_1650	92589	contig_1650_92589	4	11.63	704328	na	na	4
contig_3979	19505	contig_3979_19505	4	20.69	1024889	na	na	4
contig_658	132409	contig_658_132409	4	48.74	294241	4	5149255	4
contig_1147	248964	contig_1147_248964	4	51.07	565319	4	5440343	4
contig_6189	82765	contig_6189_82765	4	53.4	163536	na	na	4
contig_5607	519531	contig_5607_519531	4	53.97	912965	na	na	4
scaffold_54	3263740	scaffold_54_3263740	4	66.55	6778034	na	na	4
contig_529	1246808	contig_529_1246808	4	71.28	1739371	4	20537638	4
contig_529	1225206	contig_529_1225206	4	71.28	1739371	na	na	4
contig_4565	531410	contig_4565_531410	4	74.21	961649	na	na	4
contig_6777	259126	contig_6777_259126	4	82.11	301747	na	na	4
contig_6911	328728	contig_6911_328728	4	93.32	842405	na	na	4
contig_4790	163524	contig_4790_163524	5	0	235970	5	7355786	5
contig_830	861391	contig_830_861391	5	0	965586	na	na	5
contig_6	43236	contig_6_3490	5	3.49	52697	5	4090542	5
contig_533	2065628	contig_533_2065628	5	26.1	2680483	5	15889681	5
contig_6773	393021	contig_6773_393021	5	36.6	492621	5	21862554	5
contig_924	678932	contig_924_678932	5	39.52	1561965	5	25525414	5
contig_923	297884	contig_923_297884	5	40.68	2121041	5	28496368	5
contig_6825	63989	contig_6825_63989	5	40.68	477398	5	29382077	5
scaffold_780	154960	scaffold_780_154960	5	40.68	1193510	na	na	5
scaffold_6080	409384	scaffold_6080_409384	5	43.01	3696985	na	na	5
contig_352	1782237	contig_352_1782237	5	47.75	4696785	10	12117091	5
contig_616	239092	contig_616_239092	5	50.68	1372411	5	42749713	5
contig_418	198800	contig_418_198800	5	76.15	1364747	na	na	5
contig_803	322307	contig_803_322307	6	0	390577	6	2412526	6
contig_47	121054	contig_47_121054	6	17.38	3270073	6	2600020	6
contig_1225	983428	contig_1225_983428	6	28.55	1103248	na	na	6
contig_127	908233	contig_127_908233	6	33.29	1121090	6	8160898	6
scaffold_94	2230277	scaffold_94_2230277	6	33.29	2260734	6	8772340	6
scaffold_94	2174117	scaffold_94_2174117	6	33.29	2260734	6	8846759	6
scaffold_94	2149367	scaffold_94_2149367	6	33.29	2260734	6	8863907	6
scaffold_94	2155630	scaffold_94_2155630	6	33.29	2260734	6	25633481	6
scaffold_94	319975	scaffold_94_319975	6	42.5	2260734	6	11434622	6
scaffold_68	1049592	scaffold_68_1049592	6	47.26	2696437	6	15622758	6
contig_893	39136	contig_893_39136	6	47.83	609270	6	17412627	6
scaffold_68	139277	scaffold_68_139277	6	47.83	2696437	na	na	6
contig_893	16559	contig_893_16559	6	47.83	609270	na	na	6
contig_3530	69333	contig_3530_69333	6	48.41	123464	na	na	6
contig_1757	193849	contig_1757_193849	6	50.15	919399	na	na	6
contig_1200	1972793	contig_1200_1972793	6	51.89	2524453	6	29858929	6
contig_3900	123403	contig_3900_123403	6	61.07	123961	na	na	6
contig_6713	326483	contig_6713_326483	7	0	473098	7	4766754	7
contig_6713	314430	contig_6713_314430	7	0	473098	na	na	7
contig_400	336937	contig_400_336937	7	21.26	1862755	na	na	7
contig_5857	98113	contig_5857_98113	7	25.38	814338	na	na	7
contig_380	366904	contig_380_366904	7	31.34	1500618	na	na	7
contig_1606	82133	contig_1606_82133	7	36.69	217520	7	38416902	7
contig_269	248971	contig_269_248971	7	60.44	272925	7	44956299	7
scaffold_7572	399432	scaffold_7572_399432	7	60.44	517062	7	45556695	7
contig_137	526378	contig_137_526378	8A	0	1220303	8	1788939	8
contig_6654	97553	contig_6654_97553	8A	12.49	431449	8	3151601	8
contig_740	66970	contig_740_66970	8A	15.4	657122	na	na	8
contig_717	279846	contig_717_279846	8A	19.5	753023	8	5624882	8
contig_637	131438	contig_637_131438	8A	31.18	182004	8	8266283	8
contig_6704	22077	contig_6704_22077	8A	45.82	537361	na	na	8
contig_6907	459774	contig_6907_459774	8A	48.15	878718	na	na	8
contig_910	18582	contig_910_18582	8A	49.31	2110050	8	24913560	8
contig_470	89931	contig_470_89931	8A	50.46	271564	na	na	8
contig_1828	191228	contig_1828_191228	8A	51.04	819624	na	na	8
contig_3174	124087	contig_3174_124087	8A	51.04	153749	na	na	8
contig_350	157639	contig_350_157639	8A	60.92	874845	8	33222679	8
contig_814	141953	contig_814_141953	8A	60.92	612447	na	na	8
contig_6336	125363	contig_6336_125363	8B	0	439400	8	45795147	8
scaffold_2678	21188	scaffold_2678_21188	8B	5.93	1130965	na	na	8
contig_106	148130	contig_106_148130	9	0	2570242	na	na	11
contig_2801	640881	contig_2801_640881	9	0.58	658826	na	na	11
contig_772	90173	contig_772_90173	9	17.78	192434	9	10722005	11
contig_129	824602	contig_129_824602	9	23.74	1742165	9	14767095	11
scaffold_800	1372543	scaffold_800_1372543	9	26.07	2424255	na	na	11
contig_4507	229681	contig_4507_229681	9	27.81	1486628	9	22399426	11
scaffold_4659	924886	scaffold_4659_924886	9	30.14	927088	9	25889096	11
contig_430	155575	contig_430_155575	9	41.93	843731	9	39343494	11
contig_217	389474	contig_217_389474	9	45.44	1063493	na	na	11
contig_4266	298235	contig_4266_298235	10	0	432089	10	2151227	9
contig_7464	54759	contig_7464_54759	10	13.94	324815	na	na	9
contig_2029	795687	contig_2029_795687	10	24.45	1477879	10	7194031	9
contig_6459	119999	contig_6459_119999	10	29.79	368618	na	na	9
contig_7012	105492	contig_7012_105492	10	33.3	270526	10	22187580	9
contig_5090	75348	contig_5090_75348	10	33.3	140987	na	na	9
contig_2132	110359	contig_2132_110359	10	35.04	1986502	10	11310436	9
scaffold_7738	709996	scaffold_7738_709996	10	42.86	2560944	10	18451203	9
contig_6472	50346	contig_6472_50346	10	43.44	1065300	10	25646045	9
contig_118	299425	contig_118_299425	10	43.44	804105	na	na	9
contig_219	1617177	contig_219_1617177	10	45.17	3982172	na	na	9
contig_302	3012237	contig_302_3012237	10	50.43	4805753	na	na	9
contig_2479	280562	contig_2479_280562	10	84.82	314071	10	41131086	9
contig_611	127675	contig_611_127675	10	89.53	557470	na	na	9
contig_4843	456959	contig_4843_456959	10	109.41	767407	10	44116115	9
contig_348	362840	contig_348_362840	11	0	961785	na	na	10
contig_2907	1535110	contig_2907_1535110	11	15.22	2232075	na	na	10
contig_1807	788599	contig_1807_788599	11	26.32	1449064	na	na	10
scaffold_4388	613570	scaffold_4388_613570	11	33.53	3386285	11	8503254	10
contig_1052	415174	contig_1052_415174	11	40.1	602904	11	14123296	10
contig_295	306907	contig_295_306907	11	54.74	890566	na	na	10
scaffold_199	632035	scaffold_199_632035	11	55.89	874043	11	35373873	10
contig_2383	108088	contig_2383_108088	11	60.02	515200	11	36504709	10
contig_6067	237394	contig_6067_237394	11	89.12	528908	11	42118335	10
contig_2513	226294	contig_2513_226294	11	89.12	561429	na	na	10
contig_1255	100170	contig_1255_100170	12	0	547669	na	na	12
contig_6810	5632	contig_6810_5632	12	0	130765	na	na	12
scaffold_390	25743	scaffold_390_25743	12	2.9	6541596	12	25858115	12
contig_233	752147	contig_233_752147	13	0	1688745	13	2040637	13
contig_6098	141568	contig_6098_141568	13	16.16	322641	13	6097001	13
contig_6840	30196	contig_6840_30196	13	30.76	417164	13	12943427	13
contig_1107	96572	contig_1107_96572	13	42.48	221320	13	20514619	13
contig_2351	270660	contig_2351_270660	13	47.2	2424954	13	24548422	13
contig_2267	22830	contig_2267_22830	13	47.78	600208	13	30121309	13
contig_1217	4433	contig_1217_4433	13	63.79	271342	13	37164277	13
contig_6631	357761	contig_6631_357761	14	0	561441	na	na	16
scaffold_6469	110770	scaffold_6469_110770	14	4.77	1069510	14	24302955	16
contig_347	592850	contig_347_592850	14	4.77	897864	na	na	16
contig_208	2948890	contig_208_2948890	14	12.1	8513012	5	38443283	16
contig_4216	484111	contig_4216_484111	14	30	640277	na	na	16
contig_107	105869	contig_107_105869	14	33.53	254209	na	na	16
contig_2074	71237	contig_2074_71237	15	0	554560	na	na	14
scaffold_159	4215091	scaffold_159_4215091	15	11.75	4848308	15	12197404	14
contig_183	1227621	contig_183_1227621	15	20.17	1494703	15	19475500	14
contig_385	295924	contig_385_295924	15	24.89	1629693	15	21683514	14
contig_92	1280801	contig_92_1280801	15	26.63	3019638	15	26653401	14
contig_299	1383880	contig_299_1383880	15	46.02	2919477	15	16361654	14
scaffold_748	898431	scaffold_748_898431	16	0	3929804	16	3044089	15
contig_6780	1071105	contig_6780_1071105	16	18.31	1090646	16	10414568	15
contig_7373	55108	contig_7373_55108	16	26.2	653557	na	na	15
contig_6230	170660	contig_6230_170660	16	34.77	419392	16	26008513	15
contig_3944	51620	contig_3944_51620	17	0	611497	na	na	17
contig_6379	104805	contig_6379_104805	17	7.9	450197	na	na	17
contig_2650	355546	contig_2650_355546	17	29.05	373923	17	6431215	17
contig_6643	111333	contig_6643_111333	17	33.16	1207515	na	na	17
contig_2137	512313	contig_2137_512313	17	55.52	550307	17	13746458	17
contig_6775	116883	contig_6775_116883	17	68.57	701261	17	20849197	17
scaffold_3702	140309	scaffold_3702_140309	17	68.57	529381	17	27279638	17
contig_2742	22330	contig_2742_22330	17	69.72	1095570	na	na	17
scaffold_394	2451552	scaffold_394_2451552	18	0	3844878	na	na	18
contig_5971	78171	contig_5971_78171	18	18.82	246249	18	6066928	18
contig_6659	43760	contig_6659_43760	18	25.98	493597	na	na	18
contig_6559	1511642	contig_6559_1511642	18	32.5	2279398	18	8298016	18
scaffold_1790	381142	scaffold_1790_381142	18	38.41	1403713	18	13992259	18
contig_1671	459656	contig_1671_459656	18	38.41	992602	na	na	18
contig_6685	69298	contig_6685_69298	18	43.73	379714	na	na	18
contig_3577	8889	contig_3577_8889	19	0	500253	na	na	4
contig_4495	42512	contig_4495_42512	20	0	218611	4	2209116	4
contig_531	542340	contig_531_542340	21	0	797581	12	2438500	12
contig_161	568925	contig_161_568925	21	1.16	2113932	na	na	12
contig_5626	184114	contig_5626_184114	22	0	220942	na	na	6
