# Supplementary material for: Genes linked to schistosome resistance identified in a genome-wide association study of African snail vectors
Source: Nat Commun. 2025 Jul 27;16:6918. doi: 10.1038/s41467-025-61760-8 (PMC12297450; doi:10.1038/s41467-025-61760-8)
Supplement: Supplementary file 6 — Supplementary Data 4 [file 41467_2025_61760_MOESM6_ESM.xlsx]

## Sheet: SupData4
				Sample Name	Bs1011	Bs1012	Bs1014	Bs1016	Bs1017	Bs1022	Bs1023	Bs1025	Bs1026	Bs1030	Bs1034	Bs1037	Bs1040	Bs1046	Bs1048	Bs1050	Bs1052	Bs1054	Bs1056	Bs1058	Bs1059	Bs1063	Bs1066	Bs1068	Bs1070	Bs1072	Bs1073	Bs1074	Bs1075	Bs1076	Bs1077	Bs1078	Bs1079	Bs1080	Bs1081	Bs1083	Bs1084	Bs1085	Bs1086	Bs1087	Bs1088	Bs1089	Bs1090	Bs1091	Bs1092
				SRA Accession	SRR32948121	SRR32948091	SRR32948349	SRR32948322	SRR32948508	SRR32948140	SRR32948129	SRR32948447	SRR32948588	SRR32948577	SRR32948566	SRR32948499	SRR32948488	SRR32948435	SRR32948424	SRR32948413	SRR32948281	SRR32948270	SRR32948120	SRR32948109	SRR32948098	SRR32948472	SRR32948461	SRR32948408	SRR32948397	SRR32948386	SRR32948253	SRR32948242	SRR32948090	SRR32948079	SRR32948382	SRR32948370	SRR32948359	SRR32948226	SRR32948215	SRR32948067	SRR32948056	SRR32948045	SRR32948348	SRR32948337	SRR32948204	SRR32948193	SRR32948182	SRR32948034	SRR32948023
				Dataset	GWAS	validation	GWAS	GWAS	validation	GWAS	validation	validation	GWAS	GWAS	GWAS	GWAS	GWAS	GWAS	validation	validation	GWAS	GWAS	GWAS	GWAS	validation	GWAS	GWAS	validation	GWAS	GWAS	validation	validation	validation	validation	validation	validation	validation	validation	validation	validation	validation	validation	validation	validation	validation	validation	validation	validation	validation
				Infection Status	true negative	true negative	true negative	true negative	true negative	true negative	true negative	true negative	true negative	true positive	true positive	true positive	true positive	true positive	true positive	true positive	true positive	true positive	true positive	true positive	true positive	true positive	true positive	true positive	true positive	true positive	true positive	true positive	true positive	true positive	true positive	true positive	true positive	true positive	true positive	true positive	true positive	true positive	true positive	true positive	true positive	true positive	true positive	true positive	true positive
				Proportion Population 2	0.5444	0.6202	0.6042	0.9224	0	0.4458	0.9888	0.5659	0.809	1	0.9352	0.9909	0.5979	0.7543	0.0288	0.901	0.8062	0.705	0.0724	0.3336	0.0507	0.7111	0.0243	0	0	0.0145	0.9669	0.0908	0.9554	0.1368	0.9531	0	0.3133	0.0493	0.5348	0.0233	0.184	0.3348	0.8731	0.8166	0.8675	0.8331	0.8419	0	0
				Missingness Per Sample	0.0171	0.0064	0.0235	0.0213	0.0107	1	0.0128	0.0299	0.0128	0.0171	0.0149	0.0341	0.0235	0.0043	0.032	0.0107	0.0512	0.0171	0.0128	0.0171	0.0085	0.0235	0.0299	0.0235	0.0299	0.0128	0.0107	0.0171	0.0128	0.0384	0.0149	0.0064	0.049	0.0085	0.0128	0.0235	0.0064	0.0384	0.0128	0.0256	0.0085	0.0107	0.0192	0.0128	0.0235
				Kinship ≥ 0.1	Bsud1079, Bsud1105, Bsud1150, Bsud1325, Bsud1465, Bsud1471, Bsud1654, Bsud2018, Bsud2050, Bsud2176, Bsud2187, Bsud2309, Bsud2418	Bsud1026, Bsud1136, Bsud1192, Bsud1211, Bsud1341, Bsud1355, Bsud1384, Bsud1442, Bsud1589, Bsud2043, Bsud2126, Bsud2219, Bsud2224, Bsud2236, Bsud2309	Bsud2481	Bsud2213	Bsud1070, Bsud1078, Bsud1079, Bsud1091, Bsud1182, Bsud1279, Bsud1326, Bsud1344, Bsud1377, Bsud1543, Bsud1579, Bsud1601, Bsud1638, Bsud1639, Bsud1651, Bsud2052		Bsud1050, Bsud2100, Bsud2309, Bsud2323	Bsud1233, Bsud1294, Bsud1442, Bsud2309, Bsud2481	Bsud1012, Bsud1088, Bsud1136, Bsud1192, Bsud1263, Bsud1334, Bsud1341, Bsud1442, Bsud1652, Bsud2092, Bsud2120, Bsud2140, Bsud2154, Bsud2177, Bsud2219, Bsud2224, Bsud2236, Bsud2249, Bsud2268, Bsud2273, Bsud2303, Bsud2309, Bsud2331, Bsud2380, Bsud2401, Bsud2451	Bsud2100	Bsud1089, Bsud1187, Bsud1470	Bsud1073, Bsud1077, Bsud1088, Bsud1139, Bsud1202, Bsud1223, Bsud1351, Bsud1442, Bsud1465, Bsud1521, Bsud1610, Bsud2002, Bsud2045, Bsud2053, Bsud2059, Bsud2086, Bsud2102, Bsud2122, Bsud2206, Bsud2223, Bsud2247, Bsud2264, Bsud2271, Bsud2296, Bsud2309, Bsud2316, Bsud2323, Bsud2330, Bsud2347, Bsud2378, Bsud2413, Bsud2416, Bsud2423, Bsud2473	Bsud1150, Bsud1351, Bsud1465, Bsud1470, Bsud2058, Bsud2059, Bsud2100, Bsud2219, Bsud2264, Bsud2309, Bsud2316, Bsud2368, Bsud2416, Bsud2418		Bsud1083, Bsud1150, Bsud2237	Bsud1023, Bsud1081, Bsud1088, Bsud1170, Bsud1199, Bsud1247, Bsud1302, Bsud1334, Bsud1341, Bsud1603, Bsud2012, Bsud2016, Bsud2135, Bsud2147, Bsud2170, Bsud2193, Bsud2219, Bsud2264, Bsud2309, Bsud2317, Bsud2450, Bsud2483, Bsud2484	Bsud1272, Bsud1445, Bsud2039, Bsud2158, Bsud2189, Bsud2208, Bsud2336	Bsud1231, Bsud1516, Bsud1645, Bsud2309	Bsud1638, Bsud1639, Bsud2110, Bsud2172	Bsud1079, Bsud1150, Bsud1655	Bsud1079	Bsud1089, Bsud1127, Bsud1275, Bsud1419, Bsud1487, Bsud1528, Bsud2309	Bsud1150, Bsud1602, Bsud2302, Bsud2313	Bsud1573	Bsud1017, Bsud1079, Bsud1279	Bsud1304, Bsud1545, Bsud1550, Bsud1651, Bsud2001, Bsud2082, Bsud2146, Bsud2155	Bsud1037, Bsud1077, Bsud1202, Bsud1225, Bsud2053, Bsud2473	Bsud1150, Bsud2313	Bsud2026, Bsud2297, Bsud2355		Bsud1037, Bsud1073, Bsud1139, Bsud1223, Bsud1225, Bsud1351, Bsud2002, Bsud2045, Bsud2053, Bsud2059, Bsud2256, Bsud2316, Bsud2323, Bsud2330, Bsud2347, Bsud2378, Bsud2473	Bsud1017, Bsud1079	Bsud1011, Bsud1017, Bsud1058, Bsud1059, Bsud1070, Bsud1078, Bsud1081, Bsud1084, Bsud1088, Bsud1150, Bsud1159, Bsud1182, Bsud1230, Bsud1249, Bsud1279, Bsud1326, Bsud1334, Bsud1341, Bsud1367, Bsud1370, Bsud1382, Bsud1384, Bsud1411, Bsud1442, Bsud1445, Bsud1465, Bsud1470, Bsud1471, Bsud1477, Bsud1484, Bsud1510, Bsud1543, Bsud1579, Bsud1601, Bsud1605, Bsud1608, Bsud1638, Bsud1639, Bsud1643, Bsud1652,…	Bsud1344, Bsud1638, Bsud2227	Bsud1050, Bsud1079, Bsud1170, Bsud1334, Bsud1470, Bsud1471, Bsud2058, Bsud2219, Bsud2309, Bsud2420	Bsud1048, Bsud1205, Bsud1477, Bsud2047, Bsud2237	Bsud1079, Bsud1608, Bsud1643, Bsud2227	Bsud2113, Bsud2372	Bsud1108, Bsud1263, Bsud1652, Bsud2092, Bsud2120, Bsud2133, Bsud2147, Bsud2153, Bsud2154, Bsud2177, Bsud2219, Bsud2273, Bsud2303, Bsud2309, Bsud2323, Bsud2331, Bsud2343, Bsud2451	Bsud1143, Bsud1187, Bsud1190, Bsud1192, Bsud1373, Bsud1384, Bsud1470, Bsud1644, Bsud2012, Bsud2187, Bsud2190, Bsud2291, Bsud2309, Bsud2319, Bsud2420	Bsud1026, Bsud1037, Bsud1050, Bsud1079, Bsud1099, Bsud1105, Bsud1150, Bsud1184, Bsud1192, Bsud1199, Bsud1247, Bsud1325, Bsud1334, Bsud1341, Bsud1351, Bsud1373, Bsud1419, Bsud1442, Bsud1445, Bsud1465, Bsud1470, Bsud1484, Bsud1502, Bsud1510, Bsud1516, Bsud1600, Bsud1636, Bsud1656, Bsud1658, Bsud2012, Bsud2043, Bsud2050, Bsud2059, Bsud2083, Bsud2092, Bsud2100, Bsud2120, Bsud2124, Bsud2136, Bsud2140,…	Bsud1034, Bsud1063, Bsud1127, Bsud1143, Bsud1373, Bsud1419, Bsud1479, Bsud1535, Bsud2147, Bsud2291, Bsud2473	Bsud1516	Bsud1017, Bsud1496, Bsud1601	Bsud1111, Bsud1230, Bsud1407
Marker	Missingness Per Marker	First Allele	Second Allele
contig_1003_78087	0.0139	T	G		0	1	1	1	2	NA	2	1	1	0	1	0	1	0	0	0	0	0	2	1	0	0	0	1	1	0	0	1	0	2	0	0	0	1	1	1	0	1	0	1	0	0	0	2	1
contig_101_525668	0.008	G	A		0	0	0	0	0	NA	0	0	0	0	0	1	1	0	1	0	2	0	0	0	1	0	0	0	0	1	1	0	2	0	1	0	1	0	0	1	0	0	0	0	0	0	1	0	1
contig_1011_228904	0.0119	G	A		2	2	2	2	2	NA	2	2	2	2	2	2	1	2	1	2	2	2	2	1	1	2	1	2	2	2	2	1	2	1	1	2	2	1	2	1	1	2	2	2	2	2	2	0	0
contig_1049_585804	0.0159	T	A		1	2	0	2	2	NA	1	1	2	1	2	2	2	1	2	1	2	1	2	1	2	2	1	2	2	1	2	1	1	2	2	2	2	1	2	2	1	0	2	1	2	2	2	2	1
contig_1052_415174	0.0159	G	A		1	2	2	2	1	NA	2	2	2	2	2	2	2	2	2	2	2	2	1	2	2	2	1	0	1	2	1	2	1	2	2	2	2	0	2	2	2	1	2	2	2	2	2	1	2
contig_106_148130	0.0258	T	G		1	0	1	2	1	NA	2	1	1	2	2	2	1	1	0	1	2	1	0	1	0	2	2	1	0	0	2	2	2	1	2	1	1	1	1	1	1	2	2	0	1	2	1	1	1
contig_107_105869	0.0159	G	T		1	2	0	0	0	NA	1	0	1	1	1	1	0	1	0	0	0	0	0	0	1	0	0	0	0	0	2	0	0	0	1	0	0	0	0	0	0	0	1	1	0	0	1	0	0
contig_110_2716239	0.0119	T	C		1	1	1	1	1	NA	2	0	2	1	0	0	0	0	2	1	1	2	2	1	1	1	2	0	1	0	1	0	0	2	0	2	1	2	2	0	2	1	1	1	1	1	0	1	1
contig_1107_96572	0.0159	A	T		2	1	2	2	1	NA	1	2	2	2	2	1	1	1	2	2	2	1	1	1	1	1	1	0	1	1	1	1	2	1	1	1	1	1	1	2	1	1	2	1	1	1	2	0	1
contig_113_280030	0.0139	T	A		0	1	0	0	1	NA	0	0	0	0	0	0	0	0	1	1	1	0	1	1	1	1	0	2	0	0	0	0	0	1	0	1	1	0	0	0	1	0	0	0	0	0	0	1	1
contig_1147_248964	0.0139	A	G		0	0	1	0	1	NA	1	0	1	0	0	1	0	1	0	0	1	0	0	1	0	0	0	0	0	0	1	1	1	0	1	1	1	1	0	0	1	1	2	1	1	1	0	0	0
contig_1169_143559	0.0119	C	T		0	2	0	0	0	NA	0	0	2	0	0	0	1	0	1	1	1	1	0	1	0	0	1	0	0	0	0	1	1	0	0	1	0	0	0	1	1	1	1	1	1	0	0	1	1
contig_118_299425	0.0159	A	G		2	1	2	2	2	NA	2	0	2	2	2	2	2	2	1	2	2	2	2	2	1	2	2	0	2	1	2	2	2	2	2	2	2	1	1	1	1	1	2	1	2	2	2	1	2
contig_119_76112	0.0139	A	G		0	1	0	0	0	NA	0	0	1	0	1	0	0	0	1	0	0	0	0	0	0	0	2	0	0	2	0	1	0	1	0	0	0	1	1	1	0	0	0	0	0	0	0	0	2
contig_119_78047	0.0179	T	C		0	1	0	0	0	NA	0	0	1	0	1	0	0	0	2	0	0	0	0	0	0	0	2	0	0	2	0	1	0	1	0	0	0	1	1	1	0	0	0	0	0	0	0	0	1
contig_1200_1972793	0.0159	A	C		1	1	1	2	2	NA	2	1	1	2	1	2	2	1	1	2	1	1	1	1	0	2	1	2	2	1	2	1	2	2	2	2	1	0	1	1	0	0	2	0	1	1	1	1	1
contig_1214_283908	0.0119	C	T		2	2	1	2	2	NA	2	2	2	2	2	2	1	2	1	2	2	2	2	2	1	2	2	2	2	2	2	2	2	2	1	2	2	1	2	2	2	1	2	2	2	2	1	1	2
contig_1217_4433	0.0716	C	T		0	2	0	NA	0	NA	2	2	2	2	2	NA	2	2	0	NA	2	1	1	0	1	NA	0	NA	0	0	1	0	2	1	NA	0	1	0	1	0	0	1	0	2	2	1	2	0	0
contig_1225_402518	0.0159	A	C		0	0	0	0	0	NA	0	0	0	0	0	0	1	0	0	0	0	1	2	1	0	0	0	0	2	1	0	1	2	2	0	2	1	0	0	1	0	0	1	0	1	1	0	1	1
contig_1225_801395	0.0139	T	C		2	2	1	1	0	NA	2	2	2	2	2	2	2	1	1	1	2	2	2	1	0	2	1	2	1	0	2	0	1	1	2	1	1	2	1	2	2	1	1	2	2	2	0	2	2
contig_1225_983428	0.0199	C	A		0	1	0	2	2	NA	1	1	0	0	0	0	0	1	2	1	1	0	2	1	0	0	1	0	1	1	0	2	0	2	0	1	1	0	1	2	1	2	0	0	0	0	2	1	1
contig_1255_100170	0.0119	G	C		0	2	1	2	1	NA	1	1	2	2	1	1	1	2	1	1	2	2	0	2	1	2	1	0	1	2	1	1	2	1	2	1	1	1	1	0	0	1	1	1	1	2	2	1	2
contig_127_131345	0.0159	A	G		1	1	0	1	1	NA	1	0	0	1	1	1	2	1	1	2	1	1	2	1	1	2	1	2	2	1	2	1	1	2	1	2	1	2	2	1	1	0	1	1	0	2	0	1	2
contig_127_828676	0.008	C	T		1	2	1	1	2	NA	1	1	1	0	0	1	2	1	0	1	0	1	2	2	2	0	1	2	2	1	2	1	1	1	1	2	1	1	1	1	1	0	1	1	1	0	1	2	2
contig_127_908233	0.0119	G	A		0	1	1	0	1	NA	0	0	0	0	0	0	1	0	1	0	0	0	1	0	0	0	1	1	0	0	0	0	1	2	0	0	0	2	2	1	0	1	0	0	1	0	0	1	1
contig_129_824602	0.0159	C	A		1	0	0	0	0	NA	0	1	0	0	1	0	1	1	1	0	1	0	0	1	1	0	0	2	0	0	0	1	1	2	0	0	0	1	1	2	0	0	0	0	0	0	1	0	2
contig_1352_1565835	0.006	T	G		2	2	1	2	1	NA	2	2	2	2	1	2	2	2	2	2	2	2	1	1	2	2	2	2	2	1	1	1	2	1	2	2	1	1	1	1	2	1	1	2	2	1	2	2	1
contig_136_169298	0.008	T	A		1	2	1	2	2	NA	1	2	2	2	1	0	1	2	1	2	2	2	2	2	2	0	2	1	2	2	1	2	2	2	0	2	2	1	2	2	2	1	2	1	2	1	2	2	1
contig_137_526378	0.0258	T	G		1	2	2	2	2	NA	1	2	2	2	2	2	2	1	2	2	2	2	2	2	2	1	2	2	2	2	2	2	2	2	2	2	2	2	2	2	2	2	0	2	1	2	2	2	2
contig_1379_320305	0.0159	C	A		2	2	2	2	2	NA	2	2	2	2	2	2	2	1	2	1	2	2	2	2	2	2	2	2	2	2	2	2	1	2	2	2	2	2	1	2	2	2	2	2	1	2	2	2	2
contig_1422_2446874	0.0298	A	G		1	2	1	2	2	NA	2	1	2	2	1	1	1	1	0	1	2	2	0	0	0	2	1	1	1	0	2	1	2	1	1	2	1	1	1	0	0	1	1	2	2	2	1	1	0
contig_1475_76444	0.0219	A	C		0	0	0	1	0	NA	0	0	0	1	1	0	2	1	0	0	1	0	1	2	1	0	0	0	0	0	0	0	0	0	0	0	0	1	0	0	0	0	1	1	1	0	1	1	1
contig_1504_287287	0.0139	A	C		0	1	0	0	0	NA	0	0	0	0	0	0	0	0	1	0	0	0	1	0	1	0	0	2	1	1	0	1	0	1	0	2	1	0	0	0	0	0	0	0	0	0	0	1	1
contig_1549_667826	0.0179	T	C		1	1	1	0	2	NA	1	1	1	0	0	0	1	1	1	1	0	2	2	2	1	2	2	2	2	2	1	2	2	2	0	2	1	2	2	1	1	1	1	2	2	1	1	2	2
contig_1554_371670	0.0716	T	A		0	1	0	0	2	NA	0	2	0	0	1	0	0	2	2	1	0	0	NA	2	0	1	1	0	1	1	0	2	1	1	0	2	1	1	0	1	0	NA	0	0	0	1	2	1	NA
contig_1606_82133	0.0119	C	T		0	0	0	1	0	NA	0	0	0	0	0	0	0	0	0	0	1	0	0	0	0	1	1	0	0	0	0	2	1	1	0	0	0	1	0	0	1	0	0	0	0	0	0	0	1
contig_161_568925	0.0119	C	A		2	2	2	2	2	NA	1	2	2	2	1	2	2	2	2	2	1	2	2	1	1	1	1	1	2	1	2	1	2	0	2	0	1	1	2	2	1	1	2	2	1	1	2	1	0
contig_1610_103683	0.008	T	C		1	1	1	1	0	NA	1	1	1	0	0	0	0	0	0	1	1	0	0	0	1	0	1	0	1	0	0	0	1	0	0	0	0	0	2	0	0	0	0	0	1	0	0	0	1
contig_163_467565	0.0099	C	T		0	0	0	0	0	NA	0	0	0	0	0	0	0	0	0	1	1	0	0	1	0	0	0	0	0	0	1	0	1	0	0	0	0	0	0	0	1	0	1	0	0	1	0	0	0
contig_163_470538	0.0199	G	T		2	0	2	0	1	NA	1	1	1	1	0	0	0	0	0	0	0	0	1	1	0	1	2	1	1	0	1	1	0	2	1	1	1	2	0	0	1	1	0	0	1	0	1	1	1
contig_1650_92589	0.0099	C	A		2	0	2	1	2	NA	0	2	1	0	2	2	2	1	2	2	2	2	2	2	1	2	2	2	2	1	2	2	1	2	1	2	2	2	2	2	2	2	2	2	2	2	0	2	2
contig_1671_459656	0.0119	A	T		0	1	0	1	0	NA	0	0	0	0	0	0	1	0	2	0	0	0	1	0	2	1	2	1	0	0	0	0	0	2	0	1	1	0	0	1	1	0	0	0	0	0	0	0	0
contig_169_33305	0.0179	C	T		1	2	0	2	1	NA	2	0	2	2	2	2	2	2	2	2	2	2	2	2	0	2	1	2	2	1	2	2	1	0	2	0	1	2	2	0	2	2	2	2	1	2	2	2	2
contig_1706_111998	0.0159	T	A		1	1	1	0	0	NA	0	0	1	1	0	0	0	0	1	0	2	1	0	1	0	1	0	1	0	0	0	1	1	1	1	0	0	1	0	0	0	0	1	1	1	2	0	0	0
contig_173_1741885	0.0119	A	C		0	0	0	0	1	NA	1	0	1	0	0	1	0	0	2	0	0	0	1	2	0	1	0	0	1	0	0	0	1	1	1	0	0	0	1	1	0	0	2	1	0	1	0	2	0
contig_173_1779508	0.008	A	C		2	2	2	0	1	NA	2	1	2	2	2	2	2	2	2	2	2	2	1	1	0	1	1	0	1	0	1	0	1	1	2	1	1	1	1	2	0	1	1	2	1	2	2	0	1
contig_175_1090612	0.0437	A	T		1	1	1	1	2	NA	2	2	1	1	1	2	2	0	2	1	2	0	0	0	1	0	0	1	1	1	1	2	2	0	2	2	2	1	0	1	0	2	2	0	2	NA	1	0	0
contig_175_1731269	0.0179	C	T		1	0	0	0	0	NA	1	0	1	0	0	2	0	0	0	0	1	0	0	0	0	0	0	0	0	0	0	0	0	0	1	0	1	0	0	0	0	1	0	0	0	1	0	0	0
contig_1757_193849	0.0139	T	C		2	1	2	2	2	NA	1	2	2	2	1	2	1	2	2	2	1	2	2	2	2	2	2	2	2	2	1	2	2	2	2	2	2	2	2	2	1	1	2	1	2	2	2	2	2
contig_1807_482471	0.0139	A	G		1	0	0	0	2	NA	1	1	0	1	0	0	2	0	2	0	0	0	2	1	1	0	1	1	2	2	2	0	0	2	1	2	2	2	1	2	1	2	1	0	1	1	1	2	2
contig_1807_788599	0.0258	C	A		1	1	1	0	1	NA	1	1	1	0	1	1	0	1	1	0	1	0	2	1	1	0	2	1	0	2	0	1	2	1	1	0	0	0	0	1	2	2	0	1	0	2	0	1	0
contig_1828_168294	0.0139	G	A		0	1	1	1	1	NA	1	0	1	1	1	1	1	1	0	1	1	1	1	1	0	1	1	0	1	0	1	1	1	1	1	1	1	1	0	0	0	1	1	1	1	0	0	0	0
contig_1828_191228	0.0219	C	T		2	1	1	1	0	NA	2	0	1	2	1	2	1	1	0	1	1	2	1	1	0	1	1	0	0	0	1	1	1	1	2	1	1	1	0	0	0	1	1	1	1	0	0	0	0
contig_183_1227621	0.008	C	A		0	0	0	0	1	NA	0	0	0	0	0	0	0	0	0	0	0	0	0	1	0	0	2	0	1	0	0	0	1	0	0	0	1	2	1	1	2	0	0	0	0	0	0	0	0
contig_193_402880	0.008	T	C		2	1	2	1	2	NA	0	2	2	2	0	2	2	2	2	1	2	2	2	2	2	2	2	2	2	2	2	2	1	2	2	2	1	2	2	2	2	2	2	2	2	2	1	2	2
contig_196_342937	0.0258	G	A		1	0	0	0	1	NA	0	0	0	0	0	0	0	1	0	0	0	1	1	2	0	0	0	1	1	0	0	0	1	0	0	1	0	0	0	0	0	1	0	0	0	1	0	1	0
contig_1981_836448	0.0139	A	C		0	1	0	1	0	NA	0	0	0	1	2	2	1	0	0	0	0	0	0	0	0	0	0	0	0	0	1	0	1	0	2	0	1	0	0	0	0	1	0	1	1	1	0	0	0
contig_1995_111001	0.0258	T	A		1	1	2	0	0	NA	0	0	1	2	0	2	1	1	0	0	1	1	0	1	0	1	0	0	0	1	1	0	2	0	2	0	1	0	0	0	0	0	0	1	1	1	2	0	0
contig_1995_369937	0.1312	A	T		2	NA	1	1	1	NA	0	1	0	NA	2	0	2	2	1	2	0	2	1	2	2	1	2	2	1	2	2	2	2	2	0	2	2	2	2	2	2	1	2	2	2	2	NA	1	1
contig_1995_386626	0.006	A	G		2	1	2	2	1	NA	1	2	1	0	2	0	1	1	1	2	0	2	1	2	1	2	2	2	1	2	1	2	1	2	0	2	1	2	2	2	2	1	2	2	2	2	0	1	2
contig_1998_169232	0.0099	A	G		1	1	2	2	2	NA	2	1	2	2	2	2	1	2	1	2	2	2	2	2	2	1	2	1	2	2	1	2	2	2	2	2	2	1	2	0	1	1	2	2	2	2	2	1	2
contig_2_129491	0.165	G	A		0	0	0	2	0	NA	0	0	1	1	0	NA	NA	0	0	0	NA	NA	0	0	0	0	1	0	0	0	NA	0	NA	0	NA	0	0	NA	0	0	1	0	0	0	0	NA	0	0	0
contig_2_90393	0.006	G	A		0	1	1	1	1	NA	1	1	1	1	1	1	1	0	1	1	1	0	0	1	1	1	0	0	1	1	1	0	0	1	1	1	1	0	0	1	1	1	1	1	0	0	0	1	1
contig_2029_795687	0.008	C	T		1	2	2	0	2	NA	1	2	2	1	1	2	2	1	1	2	2	2	1	2	2	2	2	2	2	2	2	2	2	2	2	2	1	2	2	2	2	2	2	2	2	2	0	2	2
contig_204_65855	0.008	C	T		1	0	1	0	0	NA	0	0	1	1	0	1	1	0	0	0	1	1	0	0	0	0	0	0	0	0	1	0	1	0	1	0	0	0	1	1	0	0	0	0	0	0	0	0	0
contig_205_1843550	0.0278	G	T		1	0	0	0	0	NA	1	0	0	0	0	0	0	0	0	1	0	0	2	1	1	0	1	0	0	1	0	0	0	1	0	1	0	2	0	0	1	0	0	1	0	0	0	0	0
contig_206_15306	0.0119	C	A		1	1	0	1	1	NA	0	1	1	1	1	0	0	0	1	1	1	1	2	1	1	0	1	1	1	1	0	1	1	1	0	1	1	1	1	1	1	1	0	0	1	1	0	1	1
contig_207_656825	0.0159	A	C		1	0	2	2	2	NA	0	1	1	1	1	0	1	1	2	0	2	1	2	1	2	2	0	1	2	1	0	2	0	1	0	2	1	2	1	2	0	2	1	2	1	2	2	1	1
contig_207_672733	0.0179	C	T		1	0	1	0	2	NA	0	1	1	0	1	0	2	1	2	0	2	2	2	1	2	2	1	1	2	1	0	1	0	1	0	2	1	2	0	2	0	2	0	2	1	2	1	1	1
contig_2074_71237	0.0099	A	G		2	1	1	1	2	NA	2	1	1	0	1	0	1	1	2	1	0	1	2	2	1	1	2	2	2	1	2	2	0	0	2	2	1	2	0	1	2	2	2	1	1	1	1	2	1
contig_208_1331310	0.0099	T	C		1	1	1	1	1	NA	2	2	0	0	0	0	1	1	1	1	0	2	2	1	1	1	1	2	2	2	1	1	1	1	0	1	1	2	2	1	1	0	1	0	2	2	1	1	2
contig_208_2895438	0.008	A	T		2	2	2	0	2	NA	2	2	2	2	1	1	2	1	2	2	2	2	2	2	2	1	2	2	2	2	2	2	1	2	1	2	2	2	2	2	2	2	2	2	2	2	2	1	2
contig_208_2948890	0.1451	G	T		0	NA	2	2	2	NA	2	NA	2	0	2	0	1	1	NA	1	NA	2	2	2	2	2	2	1	0	2	0	2	1	NA	0	2	2	2	0	0	NA	2	NA	2	1	2	1	2	2
contig_208_7435546	0.0676	T	G		2	2	2	1	2	NA	2	1	2	2	2	2	1	2	2	1	2	2	1	2	2	1	2	NA	0	0	2	0	2	1	1	2	1	1	1	2	0	0	NA	1	1	2	1	1	2
contig_208_7470199	0.0099	G	T		0	0	0	0	2	NA	0	1	0	0	0	0	0	1	1	1	1	1	0	1	0	0	0	1	1	0	0	1	0	0	0	2	1	0	0	1	1	1	0	1	0	0	2	1	1
contig_2094_124749	0.0577	A	T		NA	1	1	1	2	NA	2	2	1	1	2	1	0	1	2	2	2	2	2	1	2	2	1	2	NA	2	0	2	2	2	0	2	2	2	1	NA	2	2	1	2	1	2	1	2	2
contig_210_312306	0.0596	T	G		0	0	1	1	0	NA	1	1	0	1	0	1	1	2	0	0	0	0	0	0	0	0	0	0	0	0	2	0	0	NA	2	0	0	0	0	0	0	0	2	0	0	0	1	0	NA
contig_210_341846	0.0239	G	A		0	0	1	1	0	NA	1	1	0	1	0	0	1	2	0	0	0	0	0	0	0	0	0	0	0	0	2	0	0	0	2	0	0	0	0	0	0	0	2	0	0	0	1	0	0
contig_2114_49735	0.0179	G	A		1	1	1	1	1	NA	0	1	0	1	2	0	0	1	1	0	1	1	2	0	1	2	1	2	1	1	1	2	0	1	1	1	1	1	1	2	1	1	1	1	1	2	1	2	2
contig_2127_285586	0.0179	T	C		1	1	2	1	2	NA	1	1	2	1	2	1	0	1	0	1	1	2	2	2	2	2	2	0	2	2	2	2	2	1	2	2	2	1	1	1	1	2	2	2	2	2	2	2	2
contig_2132_110359	0.0159	G	A		2	1	2	2	1	NA	0	1	2	2	1	2	2	2	1	1	0	2	1	1	2	1	1	2	0	1	2	2	0	1	2	0	1	2	0	1	2	1	2	1	1	1	2	1	1
contig_2137_512313	0.0239	C	A		1	1	0	0	0	NA	0	1	1	0	0	0	0	0	0	0	0	0	1	0	1	1	0	2	0	0	0	1	0	1	0	0	NA	2	0	0	0	0	0	0	0	0	0	1	0
contig_217_389474	0.0119	A	T		0	2	1	2	1	NA	2	1	2	2	2	2	2	2	2	2	2	2	2	2	2	2	2	2	1	2	1	2	2	1	2	1	1	2	1	2	2	2	1	2	1	2	2	1	0
contig_219_1617177	0.0119	G	T		0	1	2	1	1	NA	0	0	0	1	0	0	0	1	1	0	0	1	0	1	1	0	0	1	1	2	0	1	1	0	0	1	1	0	0	0	1	1	0	2	1	1	0	2	2
contig_219_3593867	0.0159	C	T		2	1	0	2	2	NA	0	1	1	1	2	2	0	0	2	1	1	0	2	1	2	1	1	0	2	2	1	1	1	2	2	2	1	0	1	2	2	0	1	1	0	1	1	2	1
contig_2266_1758644	0.0159	A	C		1	2	2	2	1	NA	2	1	2	2	1	2	1	2	2	1	1	1	1	2	1	1	1	0	1	0	1	1	2	1	2	1	1	1	1	1	1	1	2	1	0	2	2	0	1
contig_2266_1795765	0.0099	G	T		1	1	2	2	1	NA	2	2	2	2	1	2	1	2	2	1	1	1	1	2	1	1	0	0	0	0	2	0	2	1	2	0	1	0	1	0	1	1	2	1	0	1	2	0	1
contig_2266_1801795	0.006	T	A		1	1	2	2	1	NA	2	1	2	2	1	2	1	2	2	1	1	1	1	2	1	1	0	0	0	0	2	0	2	1	2	0	1	0	1	0	1	1	2	1	0	1	2	0	1
contig_2266_1804038	0.0139	T	C		0	1	0	0	1	NA	0	1	0	0	1	0	1	0	0	1	1	0	0	0	1	0	1	2	2	2	0	2	0	0	0	2	1	2	1	2	1	1	0	1	2	0	0	2	1
contig_2266_1807246	0.0119	C	T		0	0	0	0	1	NA	0	1	0	0	0	0	1	0	0	0	0	0	0	0	1	0	1	1	1	0	0	0	0	0	0	1	1	1	0	1	1	1	0	1	1	0	0	0	0
contig_2267_22830	0.0338	T	A		1	2	2	2	2	NA	2	2	2	1	2	1	2	2	2	2	0	0	2	1	1	1	1	2	2	2	2	2	0	0	1	2	2	1	1	2	2	1	2	2	1	1	1	1	1
contig_2307_282174	0.0179	T	A		1	2	2	2	2	NA	2	2	2	2	2	1	2	2	2	2	2	2	2	2	2	2	2	2	2	2	2	2	2	2	1	2	2	2	2	2	2	2	2	2	2	2	2	2	2
contig_233_752147	0.008	G	A		2	1	0	2	2	NA	2	1	2	2	2	2	1	1	1	1	2	2	2	2	1	2	1	1	1	1	2	2	2	2	2	2	2	1	2	2	2	2	2	2	2	2	1	1	2
contig_233_754846	0.0159	C	A		2	2	2	2	2	NA	2	2	1	1	2	0	1	1	2	2	1	2	2	2	2	2	2	2	2	2	1	2	2	2	1	2	2	2	2	2	1	2	0	1	1	2	1	2	2
contig_234_1021217	0.0139	T	A		2	1	1	1	2	NA	2	2	2	2	2	1	2	2	2	2	1	2	2	2	2	2	2	2	2	2	1	2	1	2	2	2	1	2	2	2	2	2	2	2	2	2	2	2	2
contig_2351_270660	0.0139	T	C		1	1	1	1	1	NA	2	1	1	2	1	1	0	1	2	2	2	2	1	0	0	1	1	0	1	0	2	1	0	0	0	1	1	0	0	1	0	1	1	1	2	0	1	1	0
contig_2361_294	0.1392	T	C		1	2	2	2	2	NA	NA	2	2	2	2	NA	2	1	1	2	2	2	2	2	2	2	2	2	2	2	0	2	0	2	2	2	2	1	2	1	2	2	0	2	2	2	0	NA	1
contig_2383_108088	0.0278	A	T		0	0	2	0	0	NA	0	2	0	2	0	1	1	0	1	1	1	0	1	0	0	0	0	0	0	0	2	1	0	1	2	0	0	1	0	0	0	0	0	1	1	0	0	0	1
contig_2422_132220	0.0278	A	C		2	2	2	2	1	NA	2	2	2	2	2	2	2	2	1	2	2	2	2	2	0	2	2	1	1	2	2	2	2	2	2	2	1	2	1	1	0	1	2	2	2	2	2	2	0
contig_2452_182634	0.3777	C	T		NA	1	NA	1	0	NA	0	0	NA	1	NA	NA	NA	0	NA	0	NA	0	0	0	0	NA	NA	0	NA	0	1	0	0	NA	1	0	NA	0	0	0	0	0	0	NA	1	0	0	0	NA
contig_2453_12673	0.0139	G	C		1	0	0	0	0	NA	0	1	0	0	0	0	0	1	1	0	0	1	0	0	1	0	0	0	0	1	0	0	0	0	0	1	1	1	0	2	1	0	0	0	0	0	1	2	1
contig_2479_280562	0.0119	G	A		0	2	1	1	0	NA	1	1	1	1	2	1	1	0	0	1	0	0	0	0	0	1	0	0	0	0	1	0	1	0	1	0	0	1	1	0	1	2	0	1	0	1	0	0	0
contig_2491_23898	0.0358	A	C		0	1	2	2	2	NA	1	1	1	2	1	0	NA	1	2	2	2	2	2	2	2	2	2	2	2	1	0	2	1	2	1	2	1	2	2	2	1	2	1	1	1	2	2	2	NA
contig_2503_118389	0.0596	C	T		1	2	2	2	2	NA	2	2	2	2	1	2	1	2	2	2	1	2	2	2	2	2	2	1	2	2	2	1	1	2	1	2	2	2	2	2	2	2	2	1	2	0	1	1	2
contig_2513_226294	0.0239	T	A		1	1	2	2	0	NA	1	0	1	2	2	2	2	1	1	2	2	0	0	0	0	0	1	NA	2	0	2	1	0	0	1	0	0	2	2	1	0	2	2	1	1	1	2	0	0
contig_2561_750040	0.0159	A	G		1	2	2	1	1	NA	2	2	2	1	2	1	2	2	0	1	2	2	2	1	2	2	1	2	2	2	2	1	1	1	2	1	1	2	2	1	1	2	2	1	2	2	1	1	2
contig_2650_355546	0.0179	G	A		1	1	1	1	2	NA	1	1	2	0	0	0	1	0	1	0	0	0	2	1	2	0	0	2	0	2	0	0	0	2	1	2	1	2	1	2	2	0	0	0	0	1	1	1	2
contig_2669_334787	0.0179	G	A		1	0	2	1	1	NA	1	1	1	1	0	2	1	1	0	2	1	2	1	2	1	1	0	1	0	0	2	0	1	0	1	0	1	1	1	0	0	0	2	0	1	1	1	0	1
contig_2669_354865	0.0099	C	T		1	0	0	1	1	NA	1	0	1	1	0	2	1	1	1	1	1	2	1	1	1	1	0	0	0	0	2	0	0	0	1	0	1	0	0	0	1	0	2	0	0	1	1	1	0
contig_2670_81070	0.0099	G	A		1	1	0	2	0	NA	1	1	2	1	0	1	1	1	0	2	1	0	0	0	0	1	0	0	0	0	1	0	0	0	1	0	0	0	1	0	0	1	2	1	1	0	1	0	0
contig_269_248971	0.0179	T	G		2	2	2	2	2	NA	1	2	2	2	1	2	2	2	1	2	2	1	2	0	2	2	2	1	2	2	1	2	2	2	2	2	2	2	1	1	2	2	1	1	2	1	2	2	2
contig_2706_225652	0.0139	A	G		1	1	1	2	2	NA	0	1	2	2	0	1	2	2	2	1	0	2	2	2	2	0	2	2	1	2	1	2	1	2	2	1	1	2	1	2	2	2	1	1	2	1	1	2	2
contig_2733_829110	0.0119	T	C		2	2	1	2	2	NA	2	0	2	2	2	1	1	2	2	0	2	2	2	2	2	2	2	2	2	2	2	2	2	2	0	2	2	2	2	2	2	2	1	2	2	2	1	2	2
contig_274_1604895	0.165	T	C		2	1	NA	NA	1	NA	2	NA	0	2	2	2	1	0	NA	2	NA	0	2	2	2	1	0	1	1	1	2	NA	2	2	2	1	1	2	2	1	1	NA	1	0	1	0	0	2	2
contig_274_5030130	0.0139	T	G		2	0	2	1	2	NA	2	2	0	0	1	1	1	1	2	2	1	0	2	2	2	2	1	2	2	2	0	2	0	1	0	2	2	2	2	2	2	1	1	2	2	1	2	2	2
contig_2742_22330	0.0119	G	A		0	1	0	1	1	NA	1	1	1	1	1	1	1	1	1	1	0	1	1	0	1	1	1	1	2	1	2	1	1	1	2	1	1	1	1	1	0	1	1	1	1	1	1	2	1
contig_2755_54838	0.0139	A	G		2	2	2	2	2	NA	1	2	2	1	1	1	2	2	2	1	1	2	2	2	2	2	2	1	0	2	2	2	2	2	2	2	1	2	2	2	1	1	2	1	2	2	2	2	1
contig_2801_631734	0.0139	T	C		1	0	2	2	1	NA	2	2	1	2	2	2	2	2	1	1	2	1	0	2	1	2	1	2	1	1	2	2	2	1	2	1	1	0	2	1	1	1	2	1	2	2	2	2	2
contig_2801_640881	0.0199	C	A		1	0	1	0	0	NA	0	2	0	0	1	0	1	0	0	0	1	0	0	0	0	0	0	2	1	1	0	1	0	1	0	0	0	0	0	0	1	2	0	0	0	0	0	0	1
contig_285_1320384	0.008	G	A		2	2	1	2	1	NA	1	2	2	2	2	2	2	2	1	2	1	2	1	2	1	2	2	2	1	1	2	1	2	1	2	2	2	1	2	0	2	2	1	1	2	2	2	0	2
contig_2887_371864	0.0179	G	T		0	0	1	0	0	NA	0	1	0	1	0	0	0	0	0	1	0	0	0	0	1	0	0	1	1	1	1	1	0	0	0	0	0	1	0	0	0	0	1	1	0	0	0	1	2
contig_2907_1300447	0.0119	T	C		1	1	1	1	1	NA	0	1	1	1	1	1	2	1	1	0	2	1	2	0	1	2	2	2	2	2	0	2	0	2	0	2	1	2	1	2	1	1	0	1	1	1	2	2	1
contig_2907_1535110	0.004	A	G		1	0	1	1	1	NA	1	1	0	1	1	1	0	0	1	0	1	0	1	0	1	1	1	1	2	1	1	1	0	0	1	2	1	0	1	1	1	1	1	0	1	1	1	1	0
contig_2907_1560202	0.0159	C	A		0	0	1	0	0	NA	0	1	1	0	0	1	1	1	0	1	0	0	0	0	0	0	0	0	0	0	0	0	1	0	0	0	1	0	1	0	0	0	1	1	1	1	1	0	0
contig_293_28330	0.0716	G	T		1	1	2	0	2	NA	1	NA	2	0	2	0	2	0	2	0	0	0	0	2	2	1	2	2	2	2	2	2	0	NA	1	2	2	2	2	2	2	2	0	1	1	1	0	2	2
contig_2933_248972	0.0159	T	C		2	0	2	2	2	NA	2	2	2	1	2	1	1	1	2	2	2	1	2	1	2	1	2	2	2	2	1	2	2	2	2	2	1	1	2	2	2	1	1	2	2	2	2	2	2
contig_2933_426124	0.0179	C	T		0	2	0	0	0	NA	1	0	2	1	0	1	1	2	0	1	1	2	0	0	0	1	0	0	0	0	1	0	1	0	2	0	1	2	0	0	0	1	2	1	2	1	1	0	0
contig_2933_450013	0.1153	T	A		0	0	1	0	2	NA	0	0	0	0	1	NA	1	0	0	1	NA	0	1	2	1	0	2	0	1	1	0	0	0	NA	0	1	1	0	1	1	0	NA	0	0	0	0	0	1	0
contig_2933_489157	0.0159	A	T		1	2	0	1	0	NA	1	2	2	2	1	2	1	2	1	1	2	2	0	0	0	2	0	1	0	1	2	0	2	1	2	0	1	1	1	1	0	1	2	1	2	1	1	0	0
contig_294_187875	0.0179	G	T		2	0	1	0	1	NA	0	0	0	1	1	0	0	0	2	1	1	1	2	2	1	1	1	1	2	2	1	0	0	2	0	2	1	1	1	2	2	0	0	1	0	1	1	1	1
contig_294_977035	0.0219	G	T		1	1	0	1	0	NA	2	0	2	1	0	2	1	2	1	0	2	1	0	0	0	2	1	0	0	0	2	0	1	0	2	0	1	0	1	0	0	0	1	2	1	1	1	0	0
contig_295_306907	0.0099	A	T		2	1	2	0	2	NA	1	2	0	0	1	0	0	2	2	0	1	0	2	1	2	1	2	2	1	2	0	1	1	2	1	2	2	2	1	2	1	0	0	0	0	1	1	1	2
contig_299_1383880	0.0398	A	T		2	1	2	2	0	NA	2	1	2	2	1	2	1	1	2	2	2	2	0	1	0	2	1	2	0	1	2	2	2	2	1	0	1	1	1	2	1	2	2	2	2	2	1	0	1
contig_3007_143132	0.0199	A	T		0	0	0	0	0	NA	0	0	0	0	0	0	0	0	0	0	0	0	0	0	0	0	0	0	0	0	0	0	0	0	0	0	0	0	0	0	0	0	0	0	0	0	0	0	0
contig_302_3012237	0.0258	T	G		1	1	1	1	0	NA	2	2	0	1	2	1	1	2	1	2	1	1	1	0	2	2	0	1	0	2	2	1	2	0	1	0	0	1	2	0	0	2	2	1	2	0	2	1	1
contig_302_58007	0.0179	T	A		0	0	0	0	0	NA	0	0	0	0	0	0	0	0	0	0	0	0	0	0	0	0	0	0	0	0	0	0	0	0	0	0	0	0	0	0	0	0	0	0	0	0	0	0	0
contig_3030_77923	0.0736	C	T		0	0	1	2	0	NA	0	0	1	2	0	2	1	0	0	1	NA	0	0	0	0	1	0	0	0	0	2	0	0	0	1	0	1	0	1	0	0	NA	0	0	0	0	1	0	0
contig_3105_77982	0.0119	T	C		1	1	2	1	2	NA	2	1	1	2	1	1	2	2	2	2	1	2	2	2	2	2	0	2	2	2	1	2	2	1	1	2	1	1	2	2	2	2	1	2	2	1	1	2	0
contig_3158_423146	0.2485	A	T		0	0	0	NA	0	NA	NA	0	0	NA	NA	NA	0	0	0	NA	NA	0	0	0	0	0	0	0	0	0	NA	0	0	0	NA	0	0	0	0	0	0	0	NA	NA	0	NA	0	0	0
contig_3158_449290	0.0179	C	G		1	0	1	2	2	NA	2	1	1	2	1	2	1	2	0	1	2	2	0	0	2	0	1	1	2	1	2	0	2	1	2	1	0	0	1	1	0	0	2	1	1	2	1	2	0
contig_3163_319637	0.0517	A	T		0	1	0	0	0	NA	0	0	0	0	0	1	0	0	0	0	0	0	0	1	0	0	0	0	0	0	2	0	1	0	1	0	0	0	0	1	0	0	0	1	0	0	0	0	0
contig_3174_124087	0.0139	T	C		1	2	2	0	2	NA	0	2	1	1	0	0	1	2	2	1	1	1	1	1	2	1	0	2	2	2	1	2	1	2	1	1	1	2	2	2	2	2	0	0	0	0	1	2	2
contig_3258_109131	0.0099	T	C		2	2	2	2	2	NA	2	1	1	2	1	1	2	0	2	1	2	2	2	2	2	2	2	2	2	2	1	2	2	2	1	2	2	2	2	2	1	2	1	2	2	2	1	2	2
contig_3281_79776	0.0159	C	G		1	0	0	0	1	NA	1	0	0	0	0	0	0	1	0	1	0	0	1	1	0	2	1	0	1	2	0	1	0	0	0	0	0	2	0	0	0	0	0	0	1	1	1	2	1
contig_333_57721	0.006	A	G		0	0	0	0	1	NA	0	0	0	1	0	0	0	0	0	0	0	0	0	1	1	1	1	0	1	0	1	1	0	1	0	1	1	1	0	1	0	0	0	1	0	0	0	1	1
contig_3334_101309	0.0159	G	A		1	1	2	0	2	NA	1	1	2	1	2	1	1	1	2	1	1	1	2	2	2	2	2	2	2	2	2	2	1	2	1	2	1	2	2	1	2	2	2	1	2	2	2	2	2
contig_3334_117564	0.0278	G	T		1	1	2	0	2	NA	1	1	2	1	2	1	1	1	2	1	1	1	2	2	2	2	2	2	2	2	2	2	1	2	1	2	1	2	2	1	1	2	2	1	2	2	2	2	2
contig_3339_461444	0.0139	C	T		2	1	2	2	1	NA	2	2	2	2	1	1	2	2	2	2	2	1	2	2	2	2	2	2	1	2	1	2	1	2	1	2	2	2	2	1	2	2	2	2	2	1	2	2	2
contig_343_557827	0.0119	A	C		2	1	2	2	2	NA	2	2	1	2	1	2	1	1	1	1	2	1	2	1	0	1	2	1	2	2	2	0	1	2	2	2	2	2	1	1	2	1	1	1	2	0	2	1	0
contig_3435_188382	0.0616	T	G		2	1	2	2	2	NA	1	1	2	2	1	2	1	2	0	2	2	2	NA	2	0	1	1	NA	2	2	1	2	0	2	2	2	1	0	2	2	1	2	2	1	1	2	2	2	0
contig_347_592850	0.0199	T	A		1	0	0	0	1	NA	0	1	1	0	1	0	0	0	0	0	0	0	0	2	1	1	1	1	0	0	0	1	0	1	0	1	1	1	1	0	0	1	0	0	0	0	0	0	0
contig_348_362840	0.0139	C	T		0	1	0	0	2	NA	0	1	2	0	0	0	1	0	0	0	0	0	2	0	0	1	0	0	2	0	0	0	0	1	0	2	1	0	1	0	1	1	0	1	0	0	0	2	1
contig_350_157639	0.0179	G	A		2	2	2	1	2	NA	2	2	2	0	1	2	2	1	2	2	2	2	2	2	2	1	2	2	2	2	2	2	2	2	2	2	1	2	2	2	2	2	2	1	2	2	1	2	2
contig_351_478644	0.0378	G	A		1	0	0	1	0	NA	1	0	1	1	0	0	1	0	1	1	0	0	0	0	0	1	0	0	0	0	0	0	1	0	1	0	0	0	1	1	0	0	0	0	1	1	1	1	0
contig_352_1782237	0.0139	T	G		1	1	2	1	0	NA	1	2	1	2	2	2	1	1	0	2	1	1	0	0	2	0	1	1	1	0	2	1	1	1	2	1	1	1	2	0	1	0	0	1	2	2	0	0	0
contig_352_1791477	0.0318	A	T		1	1	1	1	2	NA	1	0	0	0	0	0	1	1	2	0	1	1	2	2	0	2	1	1	0	2	0	0	2	1	0	0	1	2	0	NA	2	2	2	2	0	0	2	2	2
contig_3530_69333	0.008	C	T		2	2	2	1	1	NA	2	2	2	2	2	2	0	1	2	2	2	2	2	2	2	2	2	2	1	2	1	2	2	2	2	1	1	2	1	2	2	2	2	2	2	2	2	1	2
contig_3571_42017	0.006	T	C		2	2	2	2	2	NA	2	2	2	2	2	2	2	2	2	2	1	2	2	2	1	1	2	2	2	2	2	2	2	1	2	2	1	2	1	2	2	1	2	2	2	2	2	2	2
contig_3577_56294	0.008	C	T		2	2	1	2	2	NA	2	1	2	2	1	2	2	2	2	1	2	2	2	2	2	2	2	2	2	2	1	2	1	2	1	2	2	2	1	2	2	2	2	2	2	2	1	2	2
contig_3577_8889	0.0179	A	G		2	1	0	0	1	NA	0	1	1	1	0	0	0	0	1	0	0	0	2	1	0	1	2	1	1	2	0	2	0	0	0	1	1	2	0	2	1	1	0	1	0	1	0	1	1
contig_358_667884	0.0775	C	G		0	0	0	2	0	NA	0	1	0	1	NA	0	2	0	2	0	0	0	1	0	0	0	0	2	0	1	0	0	1	2	0	0	0	NA	0	1	1	2	0	NA	0	0	0	0	2
contig_3586_1042266	0.0139	C	T		2	2	1	2	2	NA	2	2	2	2	2	2	2	2	1	2	2	1	1	1	2	2	1	2	2	0	2	2	2	2	2	2	2	0	1	2	1	2	2	2	2	1	2	1	2
contig_359_423961	0.0119	G	C		2	2	2	2	2	NA	2	2	2	1	1	2	1	2	2	1	2	1	2	2	1	2	2	1	1	1	2	2	2	2	2	2	2	2	1	2	1	1	2	2	2	2	2	1	2
contig_359_437325	0.0159	A	G		1	1	1	0	1	NA	1	0	1	0	1	0	0	0	0	1	2	0	1	2	1	1	0	0	1	1	0	1	0	1	0	1	1	1	1	1	1	1	1	1	0	0	1	1	0
contig_3590_899604	0.0537	A	G		1	1	0	1	0	NA	1	1	2	2	1	2	1	0	0	2	2	2	NA	1	0	1	2	NA	0	0	2	2	2	1	1	0	1	1	2	0	0	1	2	2	2	1	1	0	0
contig_363_475631	0.0159	A	G		2	2	2	1	2	NA	2	2	2	1	2	2	2	1	2	2	1	2	1	2	2	2	2	1	2	2	1	2	2	2	2	2	2	2	2	1	2	2	2	2	2	2	2	2	2
contig_3734_1098382	0.008	T	C		1	2	1	1	1	NA	1	2	2	2	2	1	1	2	1	1	1	2	0	2	2	1	1	1	1	2	1	2	1	2	1	2	2	2	1	1	2	0	2	1	1	0	2	0	2
contig_3734_1386077	0.0179	G	C		1	1	0	2	0	NA	1	0	2	0	2	0	0	0	1	1	1	2	0	1	0	1	0	0	0	0	0	0	2	0	0	0	0	1	1	2	0	1	2	1	1	1	0	1	0
contig_3734_1396491	0.0099	G	T		1	1	0	2	0	NA	1	1	2	0	2	0	0	0	1	1	1	2	0	1	0	1	0	0	0	0	0	0	1	0	0	0	0	1	1	1	0	1	2	1	1	0	0	0	0
contig_3734_1436414	0.0755	C	A		1	1	1	1	0	NA	0	1	2	0	1	1	0	0	NA	2	2	1	1	1	0	0	0	0	NA	0	0	0	1	NA	1	0	1	0	1	0	1	0	2	0	2	0	1	1	0
contig_3734_639949	0.0119	C	A		1	1	2	2	0	NA	1	0	0	2	0	0	1	0	1	1	2	0	0	1	1	1	0	0	0	1	1	1	1	0	0	0	0	1	2	1	0	0	1	2	1	0	0	1	0
contig_380_366904	0.1889	A	G		2	1	1	2	1	NA	0	2	0	1	1	2	0	1	0	2	NA	2	NA	2	2	2	1	1	0	1	0	0	2	0	1	0	NA	NA	0	1	1	NA	0	2	NA	2	2	NA	1
contig_381_173893	0.0139	A	G		2	2	2	2	2	NA	1	2	1	2	2	0	1	2	2	2	1	2	2	2	1	1	2	2	2	2	2	2	2	2	1	2	1	2	2	2	2	2	1	2	2	2	2	2	2
contig_3813_79209	0.0119	G	A		1	0	1	0	0	NA	1	0	0	0	1	1	0	0	1	1	1	1	0	0	0	0	1	0	0	0	1	0	0	0	1	0	0	0	0	1	0	0	1	0	0	0	0	0	0
contig_385_295924	0.0099	C	T		1	2	2	0	0	NA	1	2	1	1	2	2	1	2	0	2	2	2	0	1	2	2	2	2	1	2	2	0	2	2	2	1	1	1	1	0	2	2	2	1	1	2	2	2	2
contig_3900_123403	0.008	A	G		2	2	2	2	2	NA	2	2	2	2	1	2	1	2	2	2	2	2	2	2	1	2	0	2	2	2	2	2	2	2	2	2	2	2	2	2	1	2	2	2	2	2	2	2	1
contig_3944_51620	0.0159	G	T		1	1	2	1	1	NA	1	0	1	2	2	2	1	2	1	1	1	1	1	0	1	1	1	0	2	1	1	1	2	1	2	1	1	0	2	0	0	0	1	0	1	1	1	0	1
contig_396_1099002	0.0119	T	A		0	0	0	1	0	NA	1	0	1	0	2	2	1	0	0	1	1	0	0	1	0	0	0	0	0	2	1	0	1	0	2	0	0	0	2	0	0	0	1	1	1	1	0	1	0
contig_396_1313748	0.0119	T	C		0	1	1	1	0	NA	1	1	2	0	0	1	1	1	0	2	0	0	1	0	0	0	0	0	0	0	1	0	1	0	1	0	0	0	2	0	0	0	1	1	0	0	0	0	0
contig_396_1356355	0.006	C	T		0	0	0	0	0	NA	0	0	0	0	0	0	0	0	0	0	0	0	0	0	0	0	0	0	0	0	0	0	0	0	0	0	1	0	0	0	0	0	0	0	1	0	0	0	0
contig_396_723552	0.0179	T	C		1	2	0	1	2	NA	1	1	2	0	0	1	1	1	1	0	2	0	2	1	2	2	NA	1	2	1	1	0	0	2	1	2	1	2	1	1	1	1	1	0	1	1	0	1	2
contig_3979_19505	0.0199	A	T		1	0	1	0	0	NA	0	1	0	0	0	0	0	0	0	1	1	0	0	0	1	1	1	2	0	0	0	1	0	0	0	0	0	0	0	1	0	2	0	0	0	0	0	1	0
contig_3985_259897	0.1133	A	C		NA	1	0	1	2	NA	2	1	0	1	0	1	NA	0	1	2	1	1	1	NA	1	1	1	1	2	2	2	2	1	1	2	2	2	1	NA	1	2	2	NA	1	2	2	1	1	1
contig_400_336937	0.0159	A	C		0	0	0	0	0	NA	0	0	0	0	1	0	0	1	0	0	0	1	0	0	0	0	1	0	0	0	0	1	1	1	0	0	0	1	0	0	0	0	0	1	1	1	0	0	0
contig_4042_115868	0.008	T	C		2	2	2	2	2	NA	1	1	2	1	2	1	1	1	2	2	2	2	2	2	2	2	2	2	2	2	2	2	2	2	1	2	2	2	2	2	2	2	2	1	1	2	2	2	2
contig_409_27890	0.0298	C	T		0	2	0	0	0	NA	0	0	1	0	0	0	0	0	0	1	0	1	0	0	2	0	0	1	1	1	2	1	1	1	0	1	1	1	1	0	2	1	0	0	1	2	0	0	1
contig_413_32868	0.0239	G	A		0	0	1	NA	1	NA	0	0	0	0	0	0	0	1	1	0	0	2	1	1	1	0	2	NA	1	1	0	2	0	1	0	2	1	1	1	0	0	1	1	0	0	1	1	1	1
contig_415_809701	0.0358	T	A		1	2	0	2	0	NA	2	1	2	2	2	2	1	1	1	1	2	2	1	1	2	0	0	0	0	1	2	1	1	1	2	0	1	0	0	0	0	1	2	2	2	1	1	0	2
contig_415_859044	0.7813	C	T		NA	0	NA	NA	2	NA	NA	NA	NA	NA	NA	NA	NA	1	NA	0	NA	NA	2	NA	1	NA	NA	NA	NA	NA	0	NA	1	NA	NA	2	NA	1	NA	NA	2	NA	0	NA	1	2	1	NA	NA
contig_4159_134347	0.004	C	T		0	0	0	1	0	NA	0	0	1	1	1	1	2	0	0	2	1	0	0	1	0	0	0	0	0	0	2	0	1	0	1	0	0	0	1	0	1	0	1	0	1	0	0	0	0
contig_418_198800	0.008	C	G		0	0	0	0	1	NA	1	1	0	0	0	0	0	0	0	2	0	1	0	1	1	2	0	1	1	1	0	1	0	1	0	0	0	0	1	1	1	0	0	1	1	0	1	1	1
contig_42_201650	0.0119	T	G		1	1	2	1	2	NA	2	1	1	0	1	1	1	2	2	2	2	0	2	1	2	2	2	2	2	2	2	2	2	2	1	2	2	1	2	2	2	2	2	1	1	2	1	2	2
contig_4216_484111	0.1571	T	G		2	2	2	2	2	NA	2	NA	2	NA	2	NA	2	2	NA	1	2	2	2	2	2	1	2	2	2	2	2	2	NA	2	NA	2	2	1	0	NA	2	2	2	2	2	2	NA	NA	2
contig_4266_298235	0.0219	T	C		1	1	0	0	2	NA	1	0	0	0	2	1	1	1	2	1	0	2	2	2	2	0	1	1	2	1	0	1	0	2	0	2	1	2	2	2	2	1	1	1	1	1	0	2	1
contig_430_155575	0.0159	T	A		2	2	1	2	2	NA	2	1	2	2	2	2	2	2	2	1	2	1	2	2	2	1	1	2	1	0	2	2	1	2	2	2	2	1	2	2	2	2	2	1	2	2	2	2	2
contig_433_1350066	0.0139	T	C		1	0	1	2	0	NA	1	0	1	1	1	0	0	0	0	0	0	0	0	0	0	1	0	0	0	0	0	0	1	0	0	0	1	0	0	0	0	0	1	0	2	0	1	0	0
contig_437_1635359	0.1292	T	G		1	2	1	0	NA	NA	1	2	1	1	1	0	1	0	1	2	1	1	1	1	2	1	1	2	NA	1	NA	2	0	1	0	2	2	2	2	2	2	1	NA	1	1	0	2	2	2
contig_437_2345267	0.0139	C	A		0	0	0	0	0	NA	0	0	0	0	0	0	0	0	1	0	0	0	0	0	0	0	0	0	0	0	0	0	0	0	0	0	0	1	0	1	0	1	0	0	0	0	0	0	0
contig_437_2350595	0.0139	T	C		1	1	1	0	2	NA	2	1	1	1	2	0	1	0	2	1	2	0	2	1	1	0	2	1	2	2	1	1	0	2	0	2	1	2	2	2	0	2	1	0	1	0	0	1	2
contig_447_468383	0.0159	A	G		1	2	1	0	2	NA	2	2	1	0	1	0	1	0	2	1	0	0	2	1	1	1	1	2	2	1	0	1	1	2	1	2	1	1	0	1	1	2	0	2	2	2	0	2	0
contig_4495_42512	0.0179	A	G		0	0	0	1	1	NA	0	0	0	0	0	0	0	0	1	0	1	0	1	0	1	0	1	0	1	0	0	1	0	1	0	1	1	1	0	0	0	0	0	0	0	0	0	0	0
contig_45_3498802	0.0179	A	G		2	1	2	2	2	NA	1	1	0	1	1	2	2	2	2	1	2	2	2	2	2	1	2	2	2	2	1	2	2	2	2	2	2	2	1	2	2	2	0	0	2	2	1	2	2
contig_45_3511648	0.0179	G	A		0	1	0	0	0	NA	1	1	2	1	1	0	0	0	0	1	0	0	0	0	0	1	0	0	0	0	1	0	0	0	0	0	0	0	1	0	0	0	2	2	1	0	1	0	0
contig_45_3588919	0.5865	T	C		2	1	NA	2	2	NA	1	NA	0	NA	1	NA	2	NA	NA	1	NA	NA	NA	NA	2	NA	NA	2	NA	NA	0	2	1	NA	2	2	NA	2	1	2	2	NA	0	NA	1	2	1	2	NA
contig_450_630326	0.008	T	C		1	1	2	2	2	NA	2	2	1	2	2	2	2	2	2	2	1	2	2	2	2	1	2	2	2	2	2	2	2	2	2	2	1	2	2	2	2	2	1	2	2	2	2	2	2
contig_450_633605	0.0636	G	A		1	0	2	2	2	NA	2	2	1	2	2	1	2	2	2	2	1	2	2	2	2	1	2	2	2	2	2	2	2	2	2	2	1	2	2	2	2	2	1	2	2	2	2	2	2
contig_4507_229681	0.0398	T	A		2	2	2	2	1	NA	2	1	2	2	1	2	2	2	1	2	2	1	2	1	1	1	1	2	1	0	2	2	2	2	2	1	1	2	2	2	1	2	2	2	2	1	2	2	1
contig_4565_531410	0.0119	C	T		1	1	0	2	0	NA	1	1	2	1	1	1	1	1	0	2	2	2	2	1	0	1	1	0	0	0	2	1	2	0	1	0	1	1	2	1	2	1	2	0	1	1	0	0	1
contig_46_16334	0.0159	A	G		0	1	1	0	1	NA	0	2	1	0	0	0	0	0	0	1	0	0	1	1	1	0	1	1	1	1	0	1	0	2	0	0	0	2	1	0	0	1	0	0	0	0	2	1	0
contig_4650_103878	0.0298	G	T		1	1	0	2	1	NA	1	2	2	2	1	2	2	1	1	1	1	1	0	1	1	1	2	1	0	0	1	1	2	1	2	1	1	0	2	1	0	1	1	1	2	1	0	0	0
contig_4683_308778	0.0199	G	C		0	1	0	1	0	NA	1	0	0	2	0	2	0	0	0	1	2	2	0	0	0	2	0	0	0	0	1	0	1	0	NA	0	0	0	0	0	0	0	1	1	2	2	1	1	0
contig_47_121054	0.0119	A	G		0	1	1	1	2	NA	0	0	1	0	1	0	1	1	1	0	0	1	2	2	1	0	1	1	2	1	1	0	0	2	0	2	1	1	1	1	1	0	0	0	1	0	1	0	2
contig_47_93974	0.0179	C	T		0	0	0	0	0	NA	0	0	0	1	1	1	1	1	0	0	0	0	0	0	0	0	0	0	0	0	0	0	0	0	1	0	0	0	1	0	0	0	0	2	0	0	0	0	0
contig_470_89931	0.0199	C	T		2	2	1	1	0	NA	0	1	2	1	1	1	1	1	0	1	0	0	0	1	0	1	0	0	0	0	1	0	1	0	1	0	1	0	0	0	0	0	1	1	2	0	0	1	0
contig_473_401159	0.0755	A	C		0	2	1	1	2	NA	1	NA	2	0	NA	2	2	1	2	2	2	2	2	1	2	0	2	2	2	2	1	2	0	2	2	2	1	2	2	1	2	1	1	2	2	0	1	2	2
contig_474_2805160	0.5268	T	G		0	0	NA	NA	0	NA	0	0	NA	0	0	0	0	0	NA	NA	NA	0	NA	NA	NA	0	NA	NA	NA	NA	0	NA	0	NA	0	NA	NA	0	NA	NA	NA	NA	0	0	0	0	0	NA	NA
contig_474_928810	0.0537	G	T		0	0	1	0	0	NA	0	1	0	0	0	0	0	0	0	0	0	0	0	0	0	0	0	0	0	1	0	0	0	0	0	0	0	0	0	0	0	0	1	0	0	0	1	0	0
contig_476_1171008	0.0378	G	C		1	0	0	1	1	NA	0	0	0	0	1	1	0	1	1	0	0	0	2	1	1	0	2	2	1	1	1	1	1	0	1	1	0	2	0	2	0	1	0	0	1	0	0	0	0
contig_476_531253	0.0517	A	G		0	0	0	0	0	NA	2	1	2	1	2	1	1	1	2	2	2	2	0	2	1	2	0	1	0	2	NA	0	2	0	1	0	1	0	1	1	2	1	2	2	2	2	1	1	2
contig_476_543531	0.0139	T	A		1	1	1	2	0	NA	2	1	2	2	2	1	1	1	0	2	2	1	0	0	0	2	1	0	0	1	0	0	2	1	1	0	1	0	1	0	0	1	2	2	2	2	1	1	0
contig_4790_163524	0.008	C	T		2	2	2	0	2	NA	1	2	2	1	2	1	2	2	2	2	2	0	2	2	2	2	2	2	2	2	2	1	1	2	1	2	2	2	1	2	2	2	2	2	2	1	2	2	2
contig_48_2035600	0.0358	A	C		1	2	1	1	1	NA	1	0	1	0	0	0	0	0	2	0	1	1	2	1	1	2	2	1	1	2	0	2	0	2	1	1	1	1	1	1	1	0	1	1	0	2	1	1	1
contig_48_2058127	0.1133	T	A		1	2	2	2	2	NA	1	1	1	1	1	1	1	1	2	1	NA	1	2	1	2	2	2	2	2	2	1	2	2	2	1	2	NA	2	2	2	2	NA	0	1	0	2	1	2	1
contig_48_413950	0.008	T	C		2	2	2	1	2	NA	2	2	2	2	2	2	2	2	2	2	2	2	2	1	2	2	2	2	2	2	1	2	2	2	2	2	1	2	2	2	2	2	1	2	2	2	1	2	2
contig_4817_24568	0.1988	C	G		1	2	NA	2	2	NA	2	NA	2	1	2	1	1	2	NA	2	2	2	2	2	2	2	NA	2	2	2	2	2	2	NA	1	2	NA	2	2	2	2	NA	2	2	2	2	2	1	NA
contig_4843_456959	0.0139	C	T		2	0	1	0	2	NA	0	0	1	0	0	1	1	2	0	0	1	0	0	0	0	0	1	0	1	2	0	2	0	1	0	1	1	0	0	0	0	1	1	0	0	0	1	2	0
contig_49_1009816	0.0159	G	C		1	0	1	0	0	NA	1	0	0	1	0	0	0	1	0	0	0	0	0	1	0	1	0	0	0	0	0	0	0	1	0	0	0	0	0	0	0	0	0	1	0	1	1	0	0
contig_490_88998	0.0199	T	A		2	1	1	0	1	NA	1	1	1	1	1	2	0	2	1	1	2	1	2	2	2	1	NA	2	2	2	2	2	0	2	2	2	1	2	1	2	1	2	0	1	1	2	2	2	0
contig_4907_1377783	0.0159	A	G		2	1	1	0	1	NA	2	2	1	2	1	2	2	0	0	2	2	1	0	1	1	1	0	0	1	1	2	0	1	0	2	0	1	1	1	1	2	1	2	1	2	1	1	1	1
contig_4907_161178	0.0159	T	G		1	2	2	1	2	NA	1	2	1	1	1	0	2	0	1	2	1	1	1	1	2	2	1	1	2	2	2	2	2	2	0	2	1	2	2	1	2	2	1	2	1	2	1	2	2
contig_4907_598515	0.002	C	A		1	1	1	1	1	NA	1	2	2	2	2	2	2	1	1	2	2	2	1	2	2	1	2	2	1	2	1	2	2	2	2	1	1	1	2	2	1	2	1	2	1	2	1	2	2
contig_4907_863241	0.0139	T	C		2	1	2	2	1	NA	2	1	1	2	2	1	0	1	0	1	1	1	0	0	0	0	0	0	1	0	1	0	1	0	2	0	1	0	0	0	0	1	2	1	2	1	2	0	0
contig_4907_869155	0.0119	G	A		2	1	1	2	0	NA	2	0	0	1	1	1	0	1	0	0	1	0	0	1	0	0	0	0	0	0	1	0	0	0	2	0	1	0	0	0	1	1	1	0	1	0	2	0	0
contig_4916_360002	0.0139	T	G		0	0	1	0	0	NA	0	2	0	0	0	0	1	0	1	0	2	1	1	0	1	1	1	2	1	1	1	0	0	2	0	0	0	0	0	1	2	1	0	0	0	0	0	0	2
contig_4975_300258	0.0119	T	A		1	1	1	2	2	NA	1	0	2	2	1	1	2	1	2	1	2	2	2	2	2	2	2	1	2	2	2	1	2	2	1	2	1	2	2	2	2	0	1	2	2	1	2	2	0
contig_499_387646	0.0398	T	A		0	0	0	0	0	NA	0	0	0	0	0	0	0	0	0	0	0	0	0	1	0	0	0	0	0	0	NA	0	0	0	2	0	0	0	0	0	0	0	0	0	0	1	0	0	0
contig_499_852305	0.0139	G	A		0	0	2	0	0	NA	0	2	1	0	0	0	0	0	1	0	2	0	0	0	0	1	0	0	0	0	1	0	2	0	1	0	1	0	0	1	0	1	0	1	1	1	0	1	0
contig_5006_1215497	0.008	T	G		1	2	0	2	1	NA	2	1	2	2	0	2	1	0	1	1	1	0	0	1	0	2	2	0	1	1	2	0	0	1	2	0	1	1	1	0	1	2	1	1	1	0	1	0	1
contig_5051_266485	0.0159	T	C		2	1	1	2	2	NA	1	1	2	2	1	2	1	0	1	1	2	2	1	0	1	1	2	0	2	1	2	2	2	0	2	1	1	0	0	1	0	0	2	1	0	2	1	1	1
contig_5090_75348	0.0199	C	T		1	1	2	0	2	NA	0	1	2	1	0	0	1	1	1	1	2	1	2	2	2	2	2	2	2	2	1	2	2	2	0	2	2	2	1	1	1	1	1	2	0	1	1	1	1
contig_51_1086217	0.0179	A	G		2	2	2	2	2	NA	2	1	1	1	0	1	2	2	2	1	2	2	2	2	2	2	2	2	2	2	1	2	2	2	0	2	1	2	1	2	2	2	1	1	1	2	2	2	2
contig_51_762618	0.0199	C	T		1	0	2	2	1	NA	2	1	1	1	1	0	1	2	1	1	2	1	1	2	2	2	2	2	1	2	0	2	1	2	0	2	1	2	1	2	2	1	1	0	1	1	1	2	2
contig_5194_111513	0.0139	T	A		1	0	0	0	0	NA	1	1	0	0	0	0	1	0	1	0	0	1	0	0	1	0	0	0	0	1	0	1	0	0	0	0	0	0	0	1	1	1	0	1	0	0	0	2	0
contig_520_273804	0.0159	A	G		0	0	0	2	0	NA	1	0	1	0	0	1	0	2	0	1	1	0	0	1	0	0	0	0	0	1	1	0	1	0	0	0	0	0	1	0	0	0	0	0	1	0	1	0	0
contig_520_568535	0.0159	A	T		1	0	0	0	0	NA	1	0	0	0	0	1	0	0	0	1	1	2	0	0	0	1	0	0	0	0	1	0	0	0	1	0	1	0	1	0	0	0	1	1	0	2	1	1	1
contig_5209_120181	0.0417	G	T		1	1	1	2	1	NA	2	1	2	1	1	0	0	1	1	0	1	0	1	1	1	0	1	1	1	2	1	1	0	1	0	1	1	1	0	1	0	1	2	1	1	0	NA	1	1
contig_5209_45695	0.1412	T	G		NA	2	1	1	1	NA	1	1	1	0	2	NA	2	0	1	2	1	2	0	0	NA	2	2	1	1	2	2	1	2	1	2	1	1	2	NA	2	2	2	2	1	2	2	NA	2	1
contig_5288_313167	0.0119	C	T		0	0	0	1	0	NA	0	0	0	0	0	1	0	0	0	0	0	0	1	0	0	0	2	0	0	1	0	1	0	0	0	0	0	0	1	1	0	2	0	0	0	0	0	0	1
contig_529_1225206	0.0099	G	A		1	0	1	0	1	NA	0	0	0	0	1	0	2	0	1	0	1	1	2	0	0	1	2	0	0	0	0	0	0	1	0	0	0	1	1	1	1	0	0	0	0	2	0	0	1
contig_529_1246808	0.175	G	A		2	0	1	0	1	NA	0	NA	0	0	1	0	1	0	NA	NA	1	1	1	0	0	0	2	NA	0	0	0	NA	0	NA	0	0	NA	2	1	0	2	0	0	0	0	1	0	0	1
contig_530_1688900	0.1014	C	A		2	1	NA	2	1	NA	1	2	0	2	1	2	1	1	1	1	2	1	0	1	2	1	0	2	1	2	2	0	2	2	2	1	1	2	2	1	1	NA	1	1	0	2	2	2	1
contig_5304_111100	0.0179	G	A		1	1	0	2	1	NA	1	2	1	1	0	1	1	1	1	1	0	1	0	1	0	0	0	1	2	0	0	0	2	1	0	2	1	0	1	2	0	2	0	1	0	1	0	0	0
contig_531_542340	0.0358	G	C		1	1	1	0	1	NA	2	0	0	0	1	0	1	2	2	1	0	1	2	1	1	1	2	2	1	2	0	2	0	2	0	2	1	2	1	0	2	2	0	2	1	1	1	1	1
contig_533_2065628	0.0159	A	C		1	1	2	1	2	NA	1	2	1	0	1	0	1	1	1	1	1	2	1	2	2	1	2	2	1	1	0	1	0	2	0	2	1	2	1	1	2	1	2	1	1	1	1	1	2
contig_5491_737165	0.0278	T	A		2	1	1	0	0	NA	0	2	0	1	1	1	0	1	0	0	0	0	0	0	0	1	0	0	0	0	0	0	0	0	1	0	0	0	0	0	0	0	1	1	2	1	1	0	0
contig_559_1050564	0.0139	G	T		1	0	1	0	0	NA	0	0	1	1	0	2	2	0	0	0	1	0	1	0	1	0	0	0	0	0	1	1	0	1	2	0	0	0	0	0	1	0	1	0	0	0	0	1	1
contig_56_1962828	0.0338	G	A		1	2	2	2	2	NA	2	2	1	1	2	1	1	2	2	1	2	2	2	2	2	2	2	2	2	2	1	2	2	1	1	2	2	2	2	2	2	2	1	1	1	2	2	2	2
contig_5607_519531	0.0179	A	C		2	1	1	2	2	NA	2	1	2	1	2	1	1	2	2	2	2	2	2	2	2	2	2	1	2	1	2	2	1	2	1	2	2	2	1	2	2	2	2	2	2	2	2	2	2
contig_5626_184114	0.0139	C	T		1	2	1	1	1	NA	0	2	1	2	2	2	1	2	0	2	1	1	2	1	1	2	1	2	1	1	2	0	2	1	2	0	1	0	1	0	1	1	1	1	2	2	1	0	2
contig_5730_121839	0.1392	C	T		NA	0	1	NA	NA	NA	2	0	0	1	1	1	2	2	0	NA	0	0	0	0	0	0	0	1	0	NA	0	0	0	0	0	0	0	0	0	0	0	0	0	0	0	0	0	0	2
contig_581_849046	0.0199	T	G		0	2	0	1	1	NA	2	2	2	2	2	2	2	2	1	1	0	2	1	2	0	2	2	0	1	1	2	2	1	1	2	1	1	2	0	1	2	2	2	2	2	2	2	2	2
contig_581_860452	0.006	C	A		1	0	0	1	1	NA	0	0	0	0	0	0	0	0	0	1	0	0	1	0	0	0	0	1	1	1	0	0	1	1	0	1	0	0	1	0	0	0	0	0	0	0	0	0	0
contig_582_65596	0.2286	G	T		NA	0	0	0	0	NA	NA	0	0	1	0	NA	NA	0	1	0	1	NA	0	0	NA	0	0	0	0	0	0	0	0	0	NA	0	0	0	NA	0	0	0	NA	0	NA	NA	NA	1	1
contig_5857_98113	0.0159	T	A		0	1	0	1	2	NA	0	1	0	1	0	0	1	0	2	0	0	0	0	1	0	0	1	1	2	0	0	1	0	2	0	2	1	1	0	0	1	2	0	0	0	0	1	1	2
contig_591_824201	0.0497	T	C		0	0	1	0	1	NA	0	0	0	0	0	0	1	0	0	0	0	0	1	0	0	0	0	2	1	0	0	0	0	1	0	1	NA	1	0	0	1	1	0	0	0	0	0	1	0
contig_593_290087	0.0159	A	T		1	1	1	0	0	NA	0	0	0	0	0	0	0	1	2	1	0	0	2	0	0	0	2	1	0	0	1	2	0	1	0	1	1	0	0	2	1	1	1	0	0	1	0	0	0
contig_5971_78171	0.008	A	G		0	0	0	0	1	NA	1	1	1	1	0	0	0	0	1	1	0	0	1	0	2	0	0	1	2	1	0	0	0	0	0	1	1	0	0	0	0	0	1	0	0	0	1	0	0
contig_6_31057	0.0596	A	T		0	0	0	0	0	NA	0	NA	0	1	0	0	0	0	0	0	0	0	0	0	0	0	0	0	0	0	0	0	NA	0	0	0	0	0	0	NA	0	0	0	0	1	0	NA	0	0
contig_6_3490	0.2803	A	T		0	NA	0	0	NA	NA	0	0	0	1	0	0	0	NA	0	0	0	0	0	0	0	0	0	0	NA	0	0	0	NA	0	0	NA	NA	0	0	NA	NA	0	0	0	NA	0	NA	0	0
contig_6_43236	0.0895	C	A		1	1	1	0	0	NA	0	0	1	1	0	0	0	0	0	1	0	0	0	0	1	1	1	0	1	1	0	0	NA	0	0	0	1	0	0	NA	1	0	0	1	1	0	NA	0	0
contig_602_461744	0.0159	C	A		1	0	0	2	1	NA	1	0	0	0	1	1	1	1	2	1	0	1	2	1	1	1	2	0	2	2	1	2	1	1	0	1	1	1	0	2	1	1	1	0	1	1	1	0	1
contig_605_269518	0.3042	T	G		1	2	2	2	1	NA	2	2	2	NA	2	NA	NA	2	1	2	NA	2	1	NA	2	2	2	1	NA	2	2	NA	2	NA	2	0	NA	0	2	NA	2	NA	2	NA	1	2	2	2	2
contig_6067_237394	0.0119	T	A		0	1	0	1	1	NA	0	0	0	0	0	0	0	1	1	1	0	0	0	0	1	0	0	0	0	0	0	0	0	1	0	1	1	0	0	0	0	0	1	0	0	0	0	1	0
contig_6067_405265	0.004	C	A		0	0	0	0	0	NA	0	0	0	0	0	0	0	0	0	0	0	0	0	0	0	0	0	0	0	0	0	0	0	0	0	0	0	0	0	0	0	0	0	0	0	0	0	0	0
contig_6098_141568	0.0298	C	T		0	0	0	0	1	NA	0	1	0	0	1	0	0	0	0	0	0	0	0	0	1	1	1	0	0	0	0	1	0	1	0	0	1	1	1	0	0	1	0	0	0	1	0	0	0
contig_61_2508933	0.0179	T	C		1	0	0	2	0	NA	0	0	0	0	0	0	0	0	0	1	0	1	0	0	0	1	0	0	0	0	0	0	0	0	0	0	0	0	0	0	0	0	0	0	1	0	0	0	0
contig_611_127675	0.0139	T	G		1	1	2	1	2	NA	1	1	2	1	1	1	1	1	2	2	2	2	2	1	1	1	2	2	2	2	0	1	0	2	1	2	1	2	2	1	1	1	1	0	1	1	0	2	2
contig_613_291490	0.0239	A	T		1	1	0	NA	2	NA	0	2	2	2	1	1	2	1	2	1	1	2	2	2	1	0	2	2	2	2	1	2	2	1	1	2	1	2	2	2	2	2	1	0	2	0	2	2	2
contig_616_239092	0.0139	T	C		1	0	0	1	0	NA	0	1	1	2	0	0	1	1	0	0	1	0	0	0	0	0	0	1	0	0	1	0	0	0	1	0	0	0	0	0	0	0	1	0	0	1	0	0	0
contig_6171_283523	0.0099	G	A		0	1	1	1	1	NA	1	1	1	2	1	1	2	0	1	2	2	1	2	2	1	1	2	1	1	0	2	0	0	1	2	1	1	2	2	1	1	1	1	2	1	1	1	2	0
contig_6189_82765	0.0099	T	G		1	1	1	2	0	NA	2	1	2	0	2	1	0	2	1	2	1	2	2	1	1	1	1	1	1	0	0	1	1	0	1	0	1	1	2	1	2	0	1	1	1	2	2	1	0
contig_6194_44723	0.0099	C	T		0	1	0	1	1	NA	1	0	0	0	0	0	1	1	1	0	0	0	2	0	0	2	1	1	1	0	0	0	0	2	0	2	1	1	0	1	1	1	0	1	0	0	1	1	1
contig_6230_170660	0.0159	T	C		0	0	0	0	1	NA	0	1	0	0	0	0	0	0	0	0	1	0	0	0	0	1	1	0	0	1	0	0	0	0	0	1	1	0	0	0	0	0	0	0	0	0	0	0	0
contig_6336_125363	0.0179	A	G		1	0	0	0	1	NA	0	0	0	0	0	0	0	1	1	0	0	1	0	0	0	0	0	0	1	0	1	0	0	0	0	1	1	1	1	0	1	0	0	0	0	1	0	0	1
contig_6340_175993	0.0139	T	C		1	1	1	0	1	NA	1	1	2	1	1	0	1	0	1	0	1	1	1	1	1	1	2	1	1	1	1	1	0	2	1	1	1	1	0	1	1	1	1	1	0	1	1	1	1
contig_637_131438	0.0358	G	A		2	2	1	2	2	NA	2	0	2	2	2	1	1	2	2	2	2	2	2	1	2	2	2	2	2	2	1	2	2	2	2	2	2	2	2	2	2	2	2	2	2	2	2	2	2
contig_6379_104805	0.0159	A	G		2	2	2	2	2	NA	2	2	2	1	1	2	1	2	1	1	1	2	1	0	1	1	2	2	1	2	2	1	2	1	2	0	1	1	1	2	1	0	2	0	1	1	2	2	2
contig_638_751011	0.0457	C	T		0	0	0	0	2	NA	0	0	0	0	0	0	0	0	0	0	0	0	0	0	0	0	0	0	1	0	0	0	0	0	0	2	1	0	0	0	0	0	0	0	0	0	0	0	0
contig_6456_131852	0.0139	A	T		0	1	0	0	2	NA	0	0	0	0	0	0	1	0	1	0	1	0	2	1	1	0	2	2	1	2	0	1	0	0	0	2	1	0	1	0	0	0	0	0	0	0	0	2	0
contig_6459_119999	0.0159	T	G		0	0	0	0	0	NA	2	1	0	2	1	1	0	1	0	1	1	1	0	0	1	0	0	0	0	0	0	0	0	0	2	0	0	0	0	0	0	0	1	1	0	1	1	0	0
contig_6472_50346	0.0159	T	G		0	0	0	0	1	NA	0	0	0	0	0	0	0	0	0	0	0	0	1	0	0	0	0	1	1	1	0	0	0	0	0	1	1	1	1	1	0	0	0	0	0	0	0	1	0
contig_65_1301975	0.0139	T	G		0	0	0	0	2	NA	0	0	0	0	0	0	0	0	2	0	0	1	1	0	0	1	0	0	1	0	0	0	0	0	0	2	1	0	0	1	0	0	0	0	1	1	0	0	0
contig_6550_141923	0.008	G	T		2	2	2	2	2	NA	2	1	2	2	2	2	2	2	2	2	2	2	2	2	2	2	2	2	2	2	2	2	2	2	1	2	2	2	2	1	2	2	2	2	2	1	2	2	2
contig_6559_1511642	0.0398	A	G		1	0	0	0	2	NA	1	0	0	0	0	0	0	0	1	0	NA	0	1	1	1	2	1	1	2	1	0	1	1	0	0	2	1	0	1	1	1	1	0	1	1	0	0	0	1
contig_6563_496302	0.0159	G	T		0	1	0	0	1	NA	0	0	1	0	0	0	1	0	0	1	0	1	0	0	0	0	0	0	1	1	0	0	0	0	0	0	0	1	0	0	0	1	0	1	1	1	0	1	0
contig_658_132409	0.0219	A	C		0	0	0	0	0	NA	NA	0	0	0	0	0	0	1	0	0	0	0	1	0	0	0	0	0	0	0	0	0	0	0	0	0	0	0	0	1	2	0	0	0	0	0	0	1	1
contig_6584_561037	0.008	C	T		0	0	0	0	0	NA	0	0	0	1	0	2	1	1	0	0	1	2	0	0	0	0	0	0	0	0	1	0	1	0	1	0	1	1	0	0	0	0	1	0	0	0	2	0	0
contig_6584_98456	0.0159	T	A		2	2	1	2	2	NA	1	2	2	2	1	2	2	2	2	2	1	2	2	2	2	2	2	2	2	2	2	2	2	2	1	2	2	2	1	2	2	2	1	2	2	2	1	1	2
contig_6631_135376	0.0159	A	T		1	2	1	1	1	NA	0	0	1	0	0	0	1	2	1	1	2	1	2	1	1	2	2	1	1	1	0	1	1	1	0	2	1	1	0	2	0	0	1	1	0	1	1	2	2
contig_6631_155033	0.0099	C	T		2	2	2	2	2	NA	2	2	2	2	2	2	1	1	1	2	2	2	2	1	2	2	1	2	2	2	2	2	2	1	2	2	2	2	2	0	0	2	2	1	2	1	2	2	1
contig_6631_357761	0.0159	A	C		2	2	2	2	1	NA	1	2	2	1	2	2	2	2	2	2	2	2	2	1	1	2	1	0	1	2	2	0	2	1	2	2	2	0	1	2	2	2	1	2	0	1	2	1	1
contig_6633_14403	0.0477	C	G		0	1	0	0	0	NA	0	0	1	0	2	0	1	0	0	0	0	0	0	0	0	0	0	0	0	2	0	0	0	0	0	0	1	0	1	0	0	NA	0	0	0	1	0	0	0
contig_6643_111333	0.0159	A	G		1	0	0	0	0	NA	1	0	0	1	0	1	1	1	1	0	1	1	0	0	2	2	0	0	0	0	1	0	0	0	2	0	1	0	0	0	1	1	1	0	1	1	0	0	0
contig_6646_5653	0.0378	A	T		1	1	1	1	0	NA	2	1	2	1	1	1	1	2	1	2	1	0	0	1	0	2	1	1	0	1	2	0	1	1	2	0	NA	0	1	0	0	0	2	2	1	1	2	0	0
contig_6654_222966	0.008	C	T		1	1	0	1	0	NA	1	0	1	1	1	2	1	1	0	0	2	1	0	1	0	0	0	1	0	1	1	0	1	0	2	0	1	0	0	0	0	0	1	1	1	0	2	1	1
contig_6654_247756	0.2584	T	G		0	1	1	NA	0	NA	0	0	NA	0	0	NA	NA	1	0	0	NA	0	0	NA	0	0	0	0	0	0	2	0	2	0	1	0	0	0	0	0	0	0	1	NA	0	0	1	0	NA
contig_6654_97553	0.0119	C	G		0	1	0	0	1	NA	0	1	0	1	1	0	1	0	2	0	0	0	1	1	1	1	0	1	1	1	0	1	1	1	1	1	1	1	1	0	2	0	1	0	1	0	1	1	2
contig_6659_43760	0.0537	T	A		1	2	2	NA	1	NA	2	2	0	1	2	1	1	2	0	2	1	NA	2	1	0	NA	0	0	2	2	2	2	NA	0	1	1	1	1	2	0	1	0	0	2	1	2	0	1	0
contig_6685_69298	0.0199	T	A		1	0	2	2	1	NA	2	2	2	2	2	2	2	2	2	2	2	2	2	1	2	2	2	2	1	2	2	2	2	2	2	1	1	1	2	2	2	2	2	2	2	2	1	1	2
contig_6701_19128	0.0099	C	T		1	0	0	0	1	NA	1	1	1	1	0	1	1	2	0	2	1	0	0	1	1	2	0	0	0	0	1	0	0	0	1	0	1	0	1	0	0	1	1	0	2	1	2	0	0
contig_6704_22077	0.0219	T	G		0	2	0	0	1	NA	0	0	2	0	0	0	1	0	1	1	0	0	0	0	0	0	1	1	1	0	0	0	0	1	0	1	1	1	1	1	1	1	1	0	0	0	0	2	2
contig_6713_314430	0.0358	A	T		2	0	0	1	0	NA	2	1	0	2	1	2	1	1	0	2	2	1	0	0	1	1	1	0	0	1	1	0	1	0	1	0	1	1	2	0	0	0	1	0	1	1	0	1	1
contig_6713_326483	0.0159	T	G		0	1	1	1	2	NA	0	0	2	0	1	0	1	1	1	1	0	1	1	2	2	1	2	2	2	2	1	1	1	2	1	2	1	2	1	2	2	2	1	1	1	0	1	2	2
contig_6717_25679	0.0676	T	G		2	2	2	2	2	NA	2	2	NA	2	2	2	2	2	2	2	2	2	2	2	0	2	2	2	NA	2	2	NA	2	0	2	2	2	1	2	2	1	1	2	2	1	2	2	2	2
contig_6720_965207	0.0119	T	A		0	0	0	0	0	NA	0	0	1	1	0	1	0	0	0	0	1	0	0	0	0	0	0	0	0	0	0	0	0	0	1	0	0	0	0	0	0	0	1	0	0	1	1	0	0
contig_6740_489841	0.0179	A	T		0	0	0	0	0	NA	0	0	0	0	1	0	0	0	0	0	1	1	0	1	0	2	0	0	0	0	0	0	1	0	0	0	0	0	0	0	0	0	0	0	1	0	1	0	0
contig_6743_162107	0.0099	A	G		2	2	2	2	2	NA	2	2	2	2	1	1	2	1	2	2	2	1	2	2	2	2	2	2	2	2	2	2	2	2	0	2	1	2	2	2	2	1	2	2	2	2	2	2	2
contig_6743_190626	0.008	T	A		1	2	2	1	0	NA	2	2	2	2	2	2	2	2	0	1	2	2	1	0	1	2	1	2	0	1	2	2	2	1	2	0	1	1	1	1	2	2	2	2	1	2	1	1	0
contig_676_1350625	0.0616	T	A		1	1	2	2	NA	NA	2	2	2	1	2	2	2	2	2	2	2	2	2	1	1	1	2	1	NA	2	2	2	2	1	2	NA	2	2	2	2	2	2	2	2	1	1	1	2	2
contig_677_37164	0.0159	C	T		1	2	0	1	2	NA	0	0	2	2	1	1	2	2	1	2	2	0	2	2	2	1	2	1	2	2	0	2	0	2	0	2	2	1	2	2	2	1	1	2	0	2	1	2	2
contig_677_67057	0.0258	C	G		0	0	0	1	0	NA	2	1	0	0	1	1	0	1	0	0	0	1	0	0	0	1	0	0	0	0	2	0	1	0	2	0	0	0	0	0	0	1	1	0	1	0	0	1	0
contig_6773_393021	0.2863	C	T		0	0	0	0	0	NA	0	NA	1	NA	0	NA	0	1	NA	0	NA	0	0	0	0	0	0	0	NA	0	1	0	0	NA	0	0	NA	0	0	0	0	NA	0	NA	1	0	0	0	0
contig_6774_61888	0.0855	A	G		2	2	2	2	2	NA	2	1	2	2	2	2	2	2	2	1	NA	2	2	2	2	1	2	2	2	2	1	2	2	NA	2	2	NA	2	2	2	2	2	2	2	2	2	2	1	2
contig_6775_116883	0.008	G	C		0	2	0	2	1	NA	2	2	2	2	2	2	2	1	1	1	2	2	1	2	1	1	1	1	1	2	2	2	1	0	2	1	1	1	1	2	2	2	2	2	1	2	2	1	2
contig_6777_259126	0.0298	T	C		0	1	0	1	0	NA	0	0	1	2	2	0	0	1	1	1	1	1	0	0	0	2	1	0	0	1	0	0	2	NA	0	0	1	0	1	0	1	1	0	1	0	2	2	0	0
contig_678_1624946	0.0159	A	G		0	2	0	0	1	NA	2	0	2	0	0	0	1	1	2	2	1	2	2	2	2	2	2	2	1	1	1	2	0	2	0	1	1	1	1	2	2	2	2	0	1	2	1	2	2
contig_678_1629413	0.0159	A	T		2	1	2	2	1	NA	0	2	0	2	2	2	1	2	1	1	2	1	0	0	1	1	0	0	1	1	1	1	2	0	2	1	1	1	1	0	0	2	0	2	2	0	1	0	1
contig_678_277918	0.0159	G	A		0	0	0	0	1	NA	0	0	0	0	0	0	0	0	1	0	0	1	1	0	1	1	0	1	1	0	1	0	0	1	0	1	1	0	0	1	0	0	1	0	0	1	0	1	1
contig_678_291511	0.0477	T	A		0	0	0	0	1	NA	0	0	0	0	0	0	0	0	1	0	0	1	1	0	1	1	0	1	1	0	1	0	0	1	0	1	1	0	0	1	0	0	1	0	0	1	0	1	1
contig_6780_1071105	0.0119	C	T		1	0	1	2	0	NA	2	2	2	2	1	2	1	2	0	2	2	1	0	1	0	2	1	1	1	1	2	0	2	1	2	2	2	1	0	1	1	1	1	2	2	1	0	0	1
contig_6792_68001	0.1511	G	C		0	0	0	0	0	NA	NA	0	0	0	0	0	NA	0	0	0	0	0	0	0	0	0	0	0	0	0	0	0	0	0	0	0	NA	0	0	0	0	0	0	0	NA	0	0	0	NA
contig_6810_5632	0.008	C	G		1	2	2	1	1	NA	2	1	2	2	2	1	1	2	2	2	2	2	1	2	1	2	1	2	1	1	2	1	2	1	2	2	2	1	1	1	2	2	1	2	1	2	2	2	1
contig_6813_268495	0.0119	A	T		2	1	0	2	1	NA	1	0	1	1	1	2	2	2	0	1	1	1	1	0	0	2	1	0	0	0	2	1	2	1	2	0	0	1	0	0	1	0	1	0	1	1	2	0	1
contig_6821_210220	0.008	C	T		0	0	0	0	0	NA	0	0	0	0	0	0	0	0	0	0	1	0	0	0	0	0	0	2	0	1	0	0	0	0	0	0	0	0	0	0	0	0	0	0	0	0	0	0	0
contig_6825_63989	0.0338	C	G		1	1	0	0	0	NA	1	0	1	0	0	0	0	2	0	2	1	1	0	0	1	0	0	0	0	0	0	0	0	2	0	0	0	1	NA	0	1	0	0	0	1	0	2	0	1
contig_6839_11854	0.0119	A	T		1	0	0	0	0	NA	1	0	1	0	0	1	1	0	0	0	1	0	0	0	0	1	0	0	0	0	1	1	0	0	0	0	1	0	0	1	1	1	0	1	1	0	1	0	0
contig_6840_30196	0.0199	G	A		0	1	0	0	1	NA	0	0	0	0	0	0	0	0	2	1	0	2	1	1	0	0	1	0	0	1	0	1	0	1	0	0	1	0	1	1	2	2	0	0	1	0	1	0	1
contig_6844_72816	0.1551	G	T		0	0	1	0	0	NA	1	0	0	1	1	0	1	0	NA	0	NA	1	1	0	0	NA	NA	0	NA	NA	0	1	0	1	0	1	0	1	0	0	1	NA	0	1	0	0	0	0	0
contig_6859_14106	0.0179	G	A		2	1	1	0	2	NA	1	1	1	2	2	2	1	0	1	1	1	2	2	2	NA	1	2	2	2	2	1	0	2	2	2	2	2	2	2	2	2	2	2	2	2	0	2	1	2
contig_6869_123652	0.0099	A	T		1	1	1	1	1	NA	1	2	1	2	2	2	2	2	2	2	0	2	1	2	2	2	2	2	2	1	2	1	2	2	1	1	1	2	2	2	2	1	2	2	1	2	2	1	0
contig_6876_504266	0.0159	T	G		0	1	0	0	0	NA	1	0	0	0	1	0	2	0	2	1	0	0	1	2	2	0	2	0	1	2	2	1	1	1	0	1	1	2	1	1	1	0	2	1	0	1	1	2	2
contig_69_2861980	0.0119	A	G		0	0	0	0	0	NA	0	0	0	0	0	0	0	0	0	0	0	0	0	0	0	0	0	0	0	0	0	0	0	0	0	0	0	0	0	0	0	0	0	0	0	0	0	0	0
contig_6903_297114	0.0278	G	T		2	2	2	1	2	NA	2	2	2	2	2	2	2	1	2	0	2	2	2	2	2	2	2	2	2	2	2	2	1	2	2	2	2	2	2	2	2	2	2	2	1	2	1	2	2
contig_6903_330958	0.0179	G	T		2	2	2	2	1	NA	1	2	2	2	2	2	2	2	2	2	2	2	2	2	1	1	2	1	1	2	2	2	2	2	2	1	1	2	2	1	2	2	2	2	2	2	2	2	1
contig_6907_459774	0.0159	A	G		0	0	0	0	0	NA	0	0	0	0	1	1	0	0	0	0	0	0	1	1	0	0	0	0	0	0	1	0	0	0	1	0	0	0	0	0	0	0	0	2	0	1	0	0	0
contig_6911_328728	0.004	T	C		1	1	1	1	0	NA	2	2	0	2	2	2	2	0	1	1	2	1	1	1	1	1	1	0	0	0	1	0	2	0	2	0	1	0	1	0	1	1	1	2	1	2	0	1	0
contig_6946_197084	0.0119	G	A		2	0	2	0	1	NA	0	0	1	0	1	0	1	0	1	0	0	0	2	1	2	1	2	2	1	1	0	1	0	0	0	2	1	1	0	1	1	1	0	1	1	1	0	0	0
contig_6956_105761	0.0099	C	T		1	1	0	2	1	NA	1	1	0	0	0	0	1	1	2	0	0	1	0	0	2	1	1	1	2	0	0	1	0	2	0	1	1	2	1	1	1	1	0	1	1	1	1	2	2
contig_6956_111238	0.2425	A	T		NA	0	0	2	NA	NA	1	0	0	1	1	0	1	2	NA	0	NA	1	1	NA	2	1	NA	2	NA	2	1	1	0	NA	0	2	NA	2	0	1	2	NA	0	1	0	2	0	2	2
contig_698_1383850	0.0437	A	G		1	0	0	0	0	NA	1	0	0	0	0	0	0	1	0	0	0	1	0	1	0	1	0	1	0	1	0	0	1	0	0	0	0	1	0	0	1	1	0	0	0	0	0	1	1
contig_698_1384343	0.0199	A	C		2	2	2	2	2	NA	2	2	2	2	2	2	2	1	2	2	2	2	2	1	2	2	2	2	2	2	2	2	2	2	2	2	2	1	2	2	1	1	2	2	2	2	2	1	1
contig_698_1386376	0.0179	C	T		1	0	0	0	0	NA	1	0	0	0	0	0	0	1	1	0	0	1	0	1	0	1	0	1	0	1	0	0	1	0	0	0	0	1	0	0	1	1	0	0	0	0	0	1	1
contig_6987_59632	0.0139	A	T		1	1	2	1	2	NA	2	2	2	2	2	2	2	2	1	2	2	2	2	2	2	1	2	2	2	2	2	2	1	2	0	2	2	1	1	2	2	2	2	0	2	1	2	2	2
contig_6987_68905	0.0258	C	T		1	1	2	1	2	NA	2	NA	2	2	1	2	2	2	1	2	1	2	2	2	2	0	2	2	2	2	2	2	1	2	0	2	2	0	1	NA	2	2	2	0	2	1	2	2	1
contig_6987_78874	0.0119	T	C		1	1	2	1	2	NA	2	2	2	2	2	2	2	2	1	2	2	2	2	2	2	1	2	2	2	2	2	2	1	2	0	2	2	1	0	2	2	2	2	0	2	1	2	2	2
contig_699_343883	0.0318	T	A		0	1	0	1	0	NA	1	0	0	1	0	2	1	1	0	0	1	0	0	0	0	0	0	0	0	0	1	0	1	0	2	0	1	0	1	0	0	0	1	0	1	0	1	0	0
contig_699_444522	0.0139	G	A		0	1	0	1	0	NA	0	0	0	1	0	1	1	0	0	0	1	0	0	0	0	0	0	0	0	0	0	0	1	0	2	0	1	0	0	0	0	0	1	0	1	0	1	0	0
contig_699_515486	0.0119	T	C		1	1	2	0	2	NA	2	0	2	0	2	0	1	0	1	1	0	2	2	2	1	2	2	2	2	2	0	1	1	1	0	2	1	2	2	1	2	2	1	2	1	0	1	2	2
contig_699_522487	0.0159	G	T		1	1	2	0	1	NA	2	1	2	0	2	0	1	0	2	1	0	2	2	2	0	2	2	2	1	0	0	1	1	1	0	1	1	1	2	2	2	2	1	2	1	1	1	2	2
contig_700_523380	0.0199	G	A		1	0	1	0	0	NA	0	1	0	0	0	0	0	1	1	1	0	0	2	0	0	1	2	2	0	2	0	1	1	2	0	1	1	2	0	1	2	1	0	2	0	2	0	0	2
contig_700_693888	0.006	T	C		0	0	0	0	1	NA	1	1	0	1	0	0	1	1	1	1	0	0	2	1	1	1	1	2	1	1	0	2	0	2	0	2	1	0	0	2	1	0	0	1	0	1	0	0	0
contig_700_698634	0.1372	A	G		1	0	0	0	2	NA	1	1	NA	1	1	1	1	2	2	1	NA	0	1	1	2	2	2	2	2	2	1	2	1	2	1	2	NA	2	2	2	2	NA	1	2	0	2	1	1	2
contig_700_807613	0.0417	C	G		0	0	0	0	1	NA	1	1	0	1	0	0	1	0	1	1	0	0	1	1	2	0	1	2	1	0	0	1	1	2	0	2	1	0	0	1	1	1	0	0	0	1	0	1	0
contig_7012_105492	0.0159	C	G		1	0	0	1	1	NA	0	0	0	0	0	0	1	1	1	0	0	0	1	0	2	1	1	1	0	2	0	1	0	1	0	0	0	0	1	1	1	0	0	0	0	0	0	1	0
contig_702_310281	0.0159	A	G		1	2	2	2	1	NA	2	2	2	1	2	2	2	2	2	2	2	2	2	1	2	2	2	2	1	2	2	2	2	2	2	2	1	2	1	2	2	2	2	2	2	2	1	1	2
contig_71_2248962	0.0636	G	T		0	0	0	0	0	NA	0	0	0	NA	0	NA	NA	0	0	1	0	NA	0	0	0	0	1	0	0	0	0	NA	0	0	0	1	1	0	0	0	0	0	0	0	0	0	0	0	0
contig_71_2855596	0.0159	C	T		0	0	0	0	0	NA	0	1	0	1	1	1	1	0	0	0	0	0	0	0	0	0	0	0	0	0	2	0	1	0	1	0	0	0	0	0	0	0	0	0	0	0	0	0	0
contig_7137_34206	0.0179	G	T		1	0	1	0	1	NA	0	1	0	0	0	0	0	0	0	0	1	0	1	0	1	1	2	2	2	1	0	0	0	1	1	1	1	1	1	1	1	1	0	0	0	0	0	0	1
contig_717_279846	0.0179	G	A		1	1	0	0	2	NA	0	1	0	0	0	1	0	0	0	0	0	1	1	0	0	0	1	1	1	0	0	0	0	0	0	2	1	1	0	0	0	0	0	0	1	0	0	1	0
contig_7279_97126	0.0119	A	T		2	2	2	1	2	NA	2	1	1	2	2	1	2	2	2	2	1	2	2	0	2	2	2	2	1	2	1	2	2	2	2	2	2	2	2	2	2	2	1	1	2	2	2	2	2
contig_734_459710	0.0139	C	A		2	2	2	1	2	NA	2	2	2	2	1	1	1	1	2	1	2	2	2	2	2	2	1	1	2	1	0	1	2	2	1	1	1	2	2	2	0	2	1	2	2	2	1	2	1
contig_734_574242	0.0417	T	C		2	2	1	2	2	NA	2	2	2	2	2	2	2	2	NA	1	2	2	2	2	2	2	2	2	2	2	2	2	2	2	2	2	2	2	1	2	2	2	2	2	2	2	2	2	2
contig_7361_32254	0.0139	G	T		2	2	1	2	1	NA	2	1	2	2	2	2	2	2	1	2	2	2	1	2	1	2	2	1	1	0	2	2	2	2	2	1	1	1	1	0	2	1	2	2	2	2	2	1	1
contig_7373_55108	0.0179	G	T		2	0	0	1	0	NA	1	1	1	0	2	0	0	0	0	1	1	0	0	1	0	0	0	0	0	1	1	0	1	0	0	0	0	0	1	0	0	0	1	1	0	0	1	0	0
contig_7379_1132512	0.0159	T	G		2	2	0	2	2	NA	2	1	2	1	2	2	2	2	1	2	2	2	0	2	2	2	2	2	2	1	2	0	2	2	2	2	2	0	0	2	2	1	2	2	1	2	2	1	0
contig_7379_203472	0.0239	T	G		0	0	1	0	0	NA	0	0	0	0	1	0	0	1	0	0	1	0	1	0	0	0	0	0	0	2	0	1	0	1	0	0	0	1	1	0	0	1	0	1	1	0	0	2	2
contig_7387_12688	0.0119	T	C		2	2	2	2	2	NA	2	2	2	2	0	1	2	2	2	2	1	2	1	2	2	1	2	2	2	1	1	2	2	1	0	2	1	2	2	2	2	2	2	1	2	1	2	2	2
contig_740_66970	0.2763	T	C		2	2	NA	1	2	NA	0	1	0	1	0	NA	1	2	NA	1	NA	0	1	NA	2	NA	NA	2	2	NA	0	1	0	NA	0	2	NA	2	1	0	2	NA	0	NA	1	0	0	0	NA
contig_7423_397997	0.0139	C	T		1	1	1	1	2	NA	2	2	1	2	2	2	2	1	1	1	1	1	1	1	2	1	2	2	1	2	1	2	2	1	2	1	1	2	0	1	1	2	2	1	1	2	1	1	1
contig_7464_54759	0.008	A	G		0	0	0	0	0	NA	0	0	0	0	0	0	0	0	1	0	0	0	1	0	1	0	0	1	0	1	0	0	0	0	0	0	0	1	0	0	0	0	0	0	0	0	0	0	0
contig_7482_211334	0.0835	A	C		0	2	1	0	0	NA	2	2	2	1	0	2	1	0	0	0	2	0	0	0	0	NA	NA	0	0	0	1	0	0	0	2	0	NA	0	0	0	0	0	2	NA	1	0	1	0	0
contig_7482_93706	0.0179	T	C		2	1	1	1	2	NA	2	2	1	1	2	1	1	2	1	1	2	2	2	1	2	2	2	2	2	2	1	2	2	2	0	2	2	2	2	2	2	2	1	2	2	2	2	2	1
contig_7498_223014	0.0855	T	G		0	0	0	0	0	NA	0	0	0	0	0	0	0	0	0	0	0	0	0	0	0	0	0	NA	0	0	0	0	0	0	0	0	NA	0	0	0	0	0	0	0	0	0	0	0	0
contig_7550_478071	0.0179	T	A		0	1	0	2	0	NA	0	0	0	1	0	1	1	0	0	1	2	0	0	0	0	0	0	0	0	0	1	0	0	0	2	0	0	0	0	0	0	0	0	1	0	1	0	0	0
contig_7550_527182	0.0219	G	A		0	1	0	2	0	NA	0	0	0	1	0	1	1	0	0	1	2	0	0	0	0	0	0	0	0	0	1	0	0	0	2	0	1	0	1	0	0	0	0	1	0	1	0	0	0
contig_7575_43857	0.0159	T	G		2	0	1	1	1	NA	0	2	0	2	2	1	2	2	2	1	2	0	2	2	2	2	1	1	1	1	1	1	1	1	1	1	1	0	1	1	1	1	1	1	0	1	1	0	2
contig_7629_521063	0.0179	A	T		2	2	1	0	0	NA	1	1	1	2	2	1	1	1	0	2	1	0	1	2	1	2	0	0	0	0	2	0	1	1	2	0	1	0	0	2	0	2	0	1	1	1	1	1	0
contig_7717_27518	0.008	C	T		1	0	2	2	0	NA	1	1	1	2	1	1	1	2	0	0	1	2	1	1	0	1	2	2	0	0	2	0	1	0	1	0	1	1	1	0	1	2	2	2	2	2	2	1	1
contig_772_90173	0.0457	A	T		0	0	1	2	1	NA	0	1	0	0	0	0	2	0	0	1	2	0	2	1	1	0	1	1	1	0	1	1	0	0	0	1	1	1	0	0	0	0	1	0	0	0	0	1	2
contig_7736_68414	0.0119	G	C		0	0	1	0	1	NA	1	0	0	0	1	0	1	0	0	1	0	1	0	2	0	0	0	2	2	1	0	0	1	1	0	2	1	2	0	1	1	0	0	0	1	0	0	0	0
contig_7774_62701	0.0239	T	C		1	1	1	2	1	NA	2	1	1	2	2	0	1	1	2	2	2	2	2	1	2	2	2	2	1	2	2	1	0	2	2	2	2	1	2	1	1	2	2	2	1	1	2	1	0
contig_7839_362579	0.0179	T	A		1	2	2	0	2	NA	2	0	2	2	2	2	2	1	1	1	1	2	2	0	2	2	1	NA	2	1	2	0	2	2	2	2	1	2	1	2	2	1	2	1	2	2	1	1	1
contig_7898_60940	0.0179	A	T		2	0	0	1	2	NA	2	2	1	2	2	2	2	2	1	2	2	2	2	1	2	2	2	1	2	2	1	2	2	2	2	2	2	2	2	2	2	2	2	2	2	2	2	2	2
contig_79_329553	0.1491	C	T		0	1	0	0	0	NA	1	1	0	0	0	0	0	0	0	0	NA	0	0	0	0	NA	NA	1	0	0	0	1	1	NA	0	0	NA	0	0	0	0	0	0	NA	0	0	0	NA	0
contig_7908_75141	0.0139	A	G		2	2	1	2	1	NA	1	2	1	2	1	0	2	2	1	2	2	2	2	1	2	1	2	2	1	1	1	1	1	2	1	1	1	2	2	2	2	2	1	1	1	2	2	2	2
contig_7908_77243	0.0199	C	T		0	0	0	0	0	NA	0	0	0	0	0	0	0	0	0	0	0	0	0	0	1	0	1	0	0	0	0	0	0	1	0	0	0	0	0	0	0	0	0	0	0	0	0	1	1
contig_803_213637	0.0119	C	T		1	0	1	0	0	NA	2	1	1	1	1	2	1	1	0	0	2	1	0	1	2	1	1	2	0	1	1	0	1	0	2	0	1	0	1	0	1	1	2	2	1	0	0	0	0
contig_803_322307	0.0139	C	T		0	0	0	0	0	NA	1	0	1	1	1	1	1	0	0	0	0	1	0	0	0	1	0	0	0	0	1	0	0	0	1	0	0	0	1	0	0	0	1	2	1	1	0	0	0
contig_814_141953	0.0159	C	T		0	0	2	0	1	NA	0	1	0	1	0	0	0	0	1	0	1	0	0	1	0	0	1	0	1	0	1	0	1	0	1	1	1	0	0	0	0	1	0	0	0	0	0	1	0
contig_830_861391	0.0119	T	C		1	1	1	0	0	NA	0	1	0	0	0	0	0	0	1	0	0	0	0	0	0	1	1	0	0	0	0	0	0	0	0	0	0	2	0	0	0	0	0	1	0	0	0	1	1
contig_84_238101	0.008	G	A		1	1	1	1	1	NA	0	1	1	1	1	0	0	0	1	1	0	0	1	1	1	0	1	1	1	0	0	0	0	1	0	1	1	1	0	1	1	1	1	1	1	0	0	1	0
contig_893_16559	0.0199	T	C		2	1	2	2	2	NA	2	2	2	2	2	2	2	2	2	2	2	2	1	2	1	1	1	0	2	1	2	1	1	1	2	2	2	0	2	2	1	2	2	2	2	2	2	2	1
contig_893_39136	0.0099	A	G		1	1	2	0	2	NA	0	1	1	0	1	1	2	1	2	1	1	1	2	1	2	1	2	2	2	2	2	2	2	2	0	2	1	2	2	2	2	1	0	1	0	0	1	2	2
contig_90_668468	0.0139	C	T		0	1	1	1	1	NA	0	0	1	1	1	1	0	2	0	0	1	1	0	0	0	1	0	1	1	2	0	0	1	0	0	0	0	0	0	0	1	1	0	2	0	1	1	0	1
contig_910_18582	0.0159	T	G		0	0	1	0	1	NA	1	0	1	0	0	1	1	0	0	0	0	0	0	1	1	0	0	2	1	0	0	0	0	1	1	0	1	1	1	1	1	0	1	0	0	0	1	0	1
contig_916_1252623	0.0159	A	T		1	1	1	1	0	NA	2	1	2	1	1	2	1	1	0	1	2	2	0	0	1	1	0	0	0	0	2	1	1	0	2	0	1	0	2	0	0	0	1	1	1	2	1	0	1
contig_92_1280801	0.0099	C	T		0	0	0	1	0	NA	0	1	1	0	0	1	0	1	0	1	0	0	0	1	1	0	0	0	0	0	0	0	0	0	1	0	0	0	1	0	0	0	0	1	1	1	1	0	0
contig_923_297884	0.0199	A	T		0	0	1	0	0	NA	0	1	0	0	0	0	1	1	1	0	0	1	0	1	1	1	0	2	1	0	0	0	0	0	0	1	1	2	0	0	0	2	0	2	0	0	1	1	1
contig_924_678932	0.0159	T	C		1	0	0	0	1	NA	0	0	0	0	0	0	0	0	1	0	0	0	1	2	1	0	0	1	1	0	0	0	0	1	0	1	1	0	0	0	1	0	0	0	0	0	0	0	1
scaffold_132_544077	0.0139	T	C		1	1	1	0	0	NA	1	0	1	1	1	0	1	0	1	1	0	1	1	1	1	0	1	1	1	1	1	1	0	0	0	1	1	2	1	0	2	1	0	0	1	1	0	2	0
scaffold_1435_1785132	0.008	G	T		0	2	2	0	0	NA	1	2	1	1	2	0	2	2	0	1	0	0	0	0	1	1	1	0	0	1	1	0	0	1	1	0	1	0	1	0	0	1	1	1	1	0	1	1	0
scaffold_159_4215091	0.0199	A	T		0	0	0	2	1	NA	1	0	1	2	2	1	1	0	0	1	2	0	0	0	0	1	0	0	1	0	1	0	0	0	1	0	0	0	0	0	0	0	1	0	1	0	0	0	0
scaffold_160_2403023	0.0239	G	C		1	2	NA	2	0	NA	1	NA	1	2	0	2	2	2	0	1	1	0	0	0	2	1	0	1	1	0	2	2	1	0	2	1	1	0	0	1	1	1	0	0	1	0	1	0	0
scaffold_160_2410293	0.0099	T	C		1	1	0	2	0	NA	0	0	2	1	1	0	1	2	1	0	0	0	1	0	0	2	0	2	0	0	1	0	2	1	1	0	1	0	1	0	0	1	1	1	0	2	1	0	0
scaffold_1773_3822849	0.0358	A	G		1	1	2	1	1	NA	0	2	1	1	1	1	1	1	1	0	2	2	2	1	2	0	2	2	1	1	0	2	1	2	1	1	1	2	1	2	2	2	1	2	1	1	1	2	2
scaffold_1790_381142	0.0199	A	G		1	1	1	1	2	NA	1	1	1	0	2	1	1	2	2	0	2	1	2	1	2	0	2	2	2	2	1	2	1	2	1	2	1	2	0	2	1	2	1	1	1	2	1	2	2
scaffold_199_632035	0.0258	A	C		2	1	2	2	2	NA	2	2	2	2	2	2	2	2	2	2	2	2	1	2	2	1	2	2	2	2	2	2	1	1	2	2	2	1	1	2	2	2	2	2	2	2	2	1	0
scaffold_203_1514837	0.0239	G	A		0	0	0	2	0	NA	0	0	1	0	1	2	1	1	0	1	1	0	0	0	0	0	0	0	0	0	2	0	2	0	2	0	1	0	1	0	1	0	2	2	0	1	1	0	0
scaffold_203_3376899	0.0577	G	T		0	1	1	0	0	NA	1	1	1	2	0	0	NA	1	0	0	2	1	0	1	1	2	0	0	0	0	1	0	1	0	1	0	1	0	0	1	0	0	2	2	1	1	0	0	0
scaffold_2382_295600	0.0258	C	G		2	2	0	2	1	NA	1	1	1	2	1	1	1	1	2	1	1	0	2	2	2	0	2	2	2	2	1	2	2	2	1	1	1	2	2	2	2	1	1	1	0	0	1	2	2
scaffold_2678_21188	0.0119	C	T		2	2	1	2	1	NA	2	1	2	1	2	2	2	2	1	2	2	2	2	1	1	2	1	1	1	2	2	1	1	2	2	1	1	2	2	2	2	2	2	1	2	2	2	2	1
scaffold_3059_655336	0.0159	A	G		2	2	1	0	2	NA	2	1	1	0	0	0	1	0	1	1	1	0	2	2	2	1	2	1	2	2	0	2	0	1	0	1	1	2	1	0	2	1	1	1	1	1	2	1	0
scaffold_3064_2811584	0.1551	G	T		1	2	2	2	1	NA	2	2	2	2	NA	2	2	2	2	2	NA	NA	2	1	2	NA	NA	1	2	1	2	1	2	2	2	1	NA	2	2	NA	2	2	2	NA	2	2	2	1	1
scaffold_3064_2951600	0.0159	C	G		1	1	1	1	1	NA	0	1	0	1	1	1	0	1	1	1	1	0	1	2	1	1	2	2	0	1	1	2	1	1	1	1	1	1	2	2	1	1	1	1	1	2	1	1	1
scaffold_3690_825198	0.0378	G	A		1	0	0	0	0	NA	0	0	0	0	0	0	0	0	0	0	0	0	1	0	0	0	1	0	0	0	0	1	0	0	0	1	1	1	0	0	0	0	0	0	0	0	0	1	0
scaffold_3702_140309	0.0159	A	G		2	2	2	2	2	NA	2	2	2	1	2	1	1	2	2	1	2	2	2	2	2	2	2	2	2	2	0	2	1	2	1	2	2	2	2	2	2	2	2	2	2	2	0	2	2
scaffold_390_25743	0.0199	T	G		1	2	2	2	2	NA	2	2	1	2	2	2	2	1	1	2	1	1	2	1	1	1	1	1	2	1	2	2	1	0	2	0	1	2	2	0	1	2	1	1	1	0	0	1	1
scaffold_394_1172422	0.008	T	C		2	1	2	2	2	NA	2	1	1	2	2	1	2	1	2	0	2	1	2	1	2	2	2	2	2	2	1	2	2	2	1	2	1	2	2	2	2	2	2	2	2	2	0	2	2
scaffold_394_1421218	0.0139	A	G		2	1	2	1	1	NA	1	2	1	2	1	1	2	1	1	2	1	1	1	2	2	1	1	2	1	0	2	2	0	2	1	1	1	2	2	2	2	1	2	1	2	2	0	2	1
scaffold_394_2451552	0.0119	G	A		2	2	1	2	0	NA	2	1	2	2	1	2	1	1	2	2	2	1	0	1	0	2	0	0	0	0	2	0	0	0	2	0	1	0	2	2	1	1	2	1	2	2	2	1	2
scaffold_4388_613570	0.0199	G	T		2	0	1	0	1	NA	1	1	0	0	0	0	0	0	1	2	1	1	0	1	1	1	2	2	2	2	0	2	1	1	0	1	1	0	2	2	1	0	1	0	2	0	1	2	1
scaffold_441_1205860	0.0159	C	G		1	2	2	1	0	NA	1	1	1	1	0	2	1	2	0	2	0	1	0	1	0	0	0	1	0	0	1	1	0	0	2	0	0	0	2	0	0	0	0	0	1	1	1	0	0
scaffold_4529_169078	0.0119	C	T		2	0	0	1	2	NA	0	1	1	1	0	0	0	0	1	0	0	0	1	0	1	0	1	0	0	1	1	0	0	2	0	2	1	0	1	1	1	0	0	1	0	0	0	1	1
scaffold_4659_924886	0.0159	T	A		1	0	2	0	0	NA	1	1	0	1	0	1	1	0	0	1	0	0	0	0	0	1	1	0	0	0	1	1	0	0	1	0	0	0	0	0	0	2	0	1	0	1	0	0	0
scaffold_54_1838750	0.008	A	T		2	2	2	2	2	NA	2	2	1	2	2	1	1	2	2	2	2	2	2	2	2	2	2	2	2	2	1	2	2	2	0	2	2	2	1	1	2	2	1	2	2	2	1	2	2
scaffold_54_201047	0.008	T	C		2	0	2	1	2	NA	2	2	0	1	2	1	1	1	2	2	0	2	2	2	2	2	2	2	2	2	0	2	2	2	0	2	1	1	2	2	2	2	0	1	1	2	1	2	2
scaffold_54_3263740	0.0298	T	G		1	1	2	0	2	NA	2	2	1	0	0	0	1	1	1	0	2	1	1	1	1	2	2	2	1	2	0	1	0	2	0	1	1	2	2	2	2	1	0	2	2	1	1	2	1
scaffold_5534_39518	0.0815	A	T		1	1	NA	2	2	NA	2	NA	2	2	2	0	2	2	2	2	NA	2	1	2	1	1	2	2	2	2	1	2	1	2	1	2	1	2	1	1	2	2	2	2	2	2	1	2	2
scaffold_6080_409384	0.0119	T	A		1	1	1	0	0	NA	2	2	1	0	0	0	0	0	0	2	0	0	0	0	0	0	0	0	0	0	1	0	0	1	0	0	0	0	1	0	0	0	0	0	0	0	2	0	0
scaffold_6469_110770	0.0179	T	C		1	2	2	2	2	NA	1	2	2	2	2	2	2	2	1	1	2	0	2	2	2	1	2	2	2	2	2	2	2	2	2	2	1	2	1	2	2	2	2	1	2	2	2	2	2
scaffold_68_1002366	0.0119	A	C		2	1	2	2	2	NA	0	2	0	2	0	1	2	2	1	1	2	2	2	1	2	1	2	2	2	2	2	2	1	1	1	2	1	2	1	2	1	2	0	0	1	1	1	2	2
scaffold_68_1049592	0.0139	C	T		0	1	0	0	0	NA	0	0	0	2	1	0	0	0	0	0	1	1	0	1	0	0	1	0	0	1	0	1	0	0	1	0	0	1	0	0	0	1	0	0	0	1	0	0	0
scaffold_68_139277	0.008	A	G		1	1	1	1	1	NA	0	1	0	1	0	0	1	1	1	0	0	1	1	0	2	1	1	2	2	2	0	1	0	2	0	1	1	1	1	1	2	1	0	0	1	1	1	1	2
scaffold_68_46769	0.0457	A	T		2	2	0	2	1	NA	1	2	0	1	1	1	0	1	2	2	2	1	0	1	0	1	1	1	1	0	1	0	2	1	2	1	1	1	2	0	1	1	1	2	1	1	1	0	0
scaffold_6891_425271	0.0159	C	T		1	1	2	0	0	NA	2	2	1	2	2	2	2	1	1	1	2	1	0	2	2	0	2	1	1	0	2	0	2	1	2	0	1	2	1	1	2	0	2	2	1	1	2	1	1
scaffold_7176_292421	0.0179	A	T		2	1	1	2	1	NA	2	1	2	2	2	1	1	1	0	2	1	1	0	1	2	2	0	0	0	0	2	2	2	2	1	2	2	2	2	1	2	1	2	2	1	2	1	1	1
scaffold_748_1856596	0.0159	G	A		2	2	1	2	2	NA	0	2	1	0	1	0	0	2	2	1	1	1	1	2	2	1	2	2	2	2	0	2	2	2	0	2	1	1	2	2	2	0	2	2	0	1	1	2	1
scaffold_748_1998293	0.008	T	C		2	2	2	2	2	NA	2	2	2	2	1	2	2	2	2	2	1	2	2	2	2	1	2	2	2	2	1	2	0	2	2	2	1	2	1	2	2	2	1	2	2	1	1	2	2
scaffold_748_898431	0.0139	C	T		0	0	0	1	1	NA	0	0	0	0	0	1	1	2	0	0	0	0	1	1	0	0	1	1	1	1	2	1	0	0	1	1	1	2	1	1	1	2	0	0	0	1	0	2	0
scaffold_748_936372	0.008	T	C		1	1	0	1	2	NA	0	1	2	0	1	1	1	1	1	1	2	0	1	2	2	1	1	1	2	2	2	2	1	2	1	2	2	2	2	2	2	2	1	1	0	1	1	2	2
scaffold_7572_399432	0.0179	G	T		1	2	2	2	2	NA	2	2	2	2	2	2	2	2	1	2	2	1	1	1	1	2	2	1	2	2	2	2	2	1	2	2	2	2	2	1	1	2	2	1	2	2	2	2	1
scaffold_7657_2790972	0.0159	T	A		1	0	1	1	0	NA	1	1	1	1	1	1	1	0	1	1	1	1	0	0	1	0	0	1	0	0	1	1	1	1	1	0	1	0	0	1	0	0	1	0	1	1	1	1	1
scaffold_7657_2811891	0.0159	A	T		1	1	1	1	0	NA	1	2	0	2	2	2	1	0	0	1	1	1	0	0	0	0	0	0	0	0	1	1	2	0	2	0	0	0	1	0	0	0	1	0	1	1	2	0	0
scaffold_7738_709996	0.0119	G	T		0	1	0	1	0	NA	0	0	0	0	0	1	1	0	2	0	0	0	0	0	1	0	0	0	0	0	1	0	1	0	1	0	1	0	0	0	0	1	1	0	0	0	0	1	0
scaffold_780_154960	0.0139	C	A		1	1	2	1	2	NA	2	2	0	2	2	1	1	2	2	2	2	2	2	2	2	2	2	2	2	2	2	2	1	1	1	2	2	1	1	2	2	1	1	2	2	2	2	1	1
scaffold_800_1372543	0.0159	A	T		1	0	0	0	0	NA	2	1	1	1	1	2	1	1	1	1	0	2	0	1	0	1	0	1	1	0	1	0	1	1	1	0	1	1	2	0	0	1	1	1	0	1	0	1	1
scaffold_94_1606466	0.0159	T	C		1	2	2	1	1	NA	2	1	2	2	2	1	1	2	2	1	2	2	0	2	0	0	1	0	1	1	1	1	2	2	1	1	1	0	0	2	1	2	1	1	2	0	2	1	1
scaffold_94_1853309	0.0318	A	C		1	2	2	1	2	NA	2	1	2	1	2	2	2	1	2	1	2	2	2	2	1	2	2	2	2	2	2	2	1	2	2	2	2	2	2	2	2	1	2	2	1	2	1	2	2
scaffold_94_2149367	0.0179	A	G		1	2	2	0	2	NA	1	1	1	1	2	2	2	1	2	1	0	2	1	2	2	2	2	2	1	2	2	2	0	1	2	1	1	2	1	2	2	2	0	2	1	2	2	1	1
scaffold_94_2150435	0.0139	C	G		1	2	2	0	1	NA	1	1	1	1	2	2	2	1	2	1	1	2	1	2	2	2	2	1	0	2	2	2	0	1	2	0	1	1	1	2	2	2	0	2	2	2	2	1	1
scaffold_94_2155630	0.1451	A	T		1	0	NA	0	1	NA	0	0	0	0	NA	0	0	0	1	0	0	NA	0	1	2	NA	NA	1	2	2	0	NA	0	0	0	2	1	NA	0	0	2	2	0	0	0	NA	NA	0	0
scaffold_94_2166296	0.0278	A	C		1	1	0	1	0	NA	1	1	1	1	0	1	1	1	0	1	1	0	1	0	0	0	0	0	0	0	1	0	1	1	1	0	1	0	1	0	0	0	1	1	0	0	0	0	1
scaffold_94_2174117	0.0179	A	T		1	0	2	0	2	NA	1	1	0	1	2	1	1	1	2	1	1	2	0	2	2	2	2	2	2	2	1	2	1	2	1	2	1	2	1	2	2	2	1	1	1	2	2	2	1
scaffold_94_2230277	0.0139	G	A		1	1	0	0	2	NA	0	1	1	1	2	2	2	1	2	1	1	0	1	2	2	0	2	2	2	2	1	2	1	2	2	2	1	1	1	2	2	2	0	2	0	1	2	2	2
scaffold_94_2255673	0.0179	C	A		1	0	1	1	0	NA	1	0	0	1	0	0	0	0	0	1	0	1	0	0	0	2	0	0	0	0	1	0	1	0	0	0	1	0	0	0	0	1	1	0	1	1	0	0	0
scaffold_94_2259497	0.0199	G	C		0	0	0	0	1	NA	0	0	0	0	0	0	0	0	1	0	0	0	1	1	1	0	1	1	1	1	0	1	1	1	0	1	1	1	1	2	1	0	0	0	0	0	0	1	0
scaffold_94_245296	0.0358	T	G		1	2	2	2	2	NA	2	2	1	1	2	2	2	1	2	2	2	2	2	2	2	2	2	2	2	2	2	2	1	2	2	2	2	2	2	2	2	2	1	2	2	2	2	2	2
scaffold_94_319975	0.0139	C	T		0	1	2	0	2	NA	0	1	0	0	2	1	1	0	2	1	0	1	2	1	0	1	1	1	1	2	1	1	0	1	1	2	1	0	1	2	2	0	0	1	0	0	0	2	2
scaffold_96_1014434	0.0139	G	T		1	0	1	0	0	NA	2	0	0	0	1	0	1	1	0	0	1	0	0	0	1	0	1	0	0	0	0	1	0	0	0	0	1	1	1	0	0	0	0	2	0	0	0	1	0
Sman_16S	NA	NA	NA		Absent	Absent	Absent	Absent	Absent	Absent	Absent	Absent	Absent	Present	Present	Present	Present	Present	Present	Present	Present	Present	Present	Present	Present	Present	Present	Present	Present	Present	Present	Present	Present	Present	Present	Present	Present	Present	Present	Present	Present	Present	Present	Present	Present	Present	Present	Present	Present
[truncated: 458 more columns]
