# Supplementary material for: Genes linked to schistosome resistance identified in a genome-wide association study of African snail vectors
Source: Nat Commun. 2025 Jul 27;16:6918. doi: 10.1038/s41467-025-61760-8 (PMC12297450; doi:10.1038/s41467-025-61760-8)
Supplement: Supplementary file 7 — Supplementary Data 5 [file 41467_2025_61760_MOESM7_ESM.xlsx]

## Sheet: SupData5
BSUD geneID	SudRes1	Chromosome	Contig	Contig_direction_relative_XBioGlab47.1	BSUD gene description	BSUD_Gene_min (relative to contig)	BSUD_Gene_max (relative to contig)	Length_nucleotide	Direction_CDS	Interprot_ID(Description)	Length_Amino_Acid	N_Transmembrane_regions_DeepTMHMM	BgiBS90_gene_ID	Bg47_protein	Bg47_protein_interpro	bs2280_contig	bs2280_start	bs2280_end	bs2280_direction	bs2280_alt_contig	notes
BSUD.5273	No	5	contig_2374	forward	C-type lectin containing	55280	65692	10413	reverse	IPR016187(C-type lectin fold); IPR001304(C-type lectin-like)	269	0	NA	NA	NA	NA	NA	NA	NA	NA	NA
BSUD.5274	No	5	contig_2374	forward	Glycosyl hydrolases family 18	141541	153315	11775	forward	IPR001579(Glycosyl hydrolases family 18 (GH18) active site); IPR001223(Glycoside hydrolase family 18, catalytic domain)	246	0	NA	NA	NA	NA	NA	NA	NA	NA	NA
BSUD.15159	Yes	5	contig_582	forward	Chitin binding	426	11596	11171	forward	IPR002557 (Chitin binding domain) - in last exon of CDS not present in orthologs	134	0	NA	NA	NA	NA	NA	NA	NA	NA	NA
BSUD.15163	Yes	5	contig_582	forward	Hirudin/antistatin	18227	22694	4468	reverse	IPR011061 (Hirudin/antistatin); IPR004094 (Antistasin-like domain)	249	0	NA	NA	NA	contig_40740	5375	7605	reverse	NA	Highly conserved, few SNPs in 5' end contig_40740 - but also present in contig_28198 creating the BSUD.15164 start of protein
BSUD.15164	Yes	5	contig_582	forward	RPTP, MEGF, GBD	35907	107809	71903	reverse	IPR000242(Tyrosine-specific protein phosphatase, PTPase domain); IPR029021(Protein-tyrosine phosphatase-like); IPR008979(Galactose-binding-like domain superfamily); IPR000742(EGF-like domain)	1254	1	BgiBS90_025982	NA	NA	contig_40740 / contig_13837	NA	NA	NA	NA	Partial matches in alt contigs 40740 and 13837 (but don't span whole protein).
BSUD.15165	Yes	5	contig_582	forward	Galactose binding domain (GBD) - blood group antigen binding lectin	150566	162035	11470	reverse	IPR008979 (Galactose-binding-like domain superfamily); IPR051941 (Blood group antigen binding lectin domain_	300	0	NA	NA	NA	NA	NA	NA	NA	NA	NA
BSUD.15167	Yes	5	contig_582	forward	Extracellular GBD / MEGF	222578	256674	34097	forward	IPR008979 (Galactose-binding-like domain superfamily);IPR009030 (Growth factor receptor cysteine-rich domain superfamily); IPR000742 (EGF-like domain)	739	1	NA	NA	NA	contig_33613	70527	86499	forward	NA	Truncation - SNP in first exon in contig_33613. Not present in bs2280 contig_13529 - large deletion and near a significant double low p.
BSUD.15168	Yes	5	contig_582	forward	Speract receptor signature	316729	335801	19073	reverse	IPR001190 (SRCR domain)	197	0	NA	NA	NA	NA	NA	NA	NA	NA	NA
BSUD.13443 (extended)	Yes	5	contig_5209	reverse	RPTP, MEGF, GBD	50402	104793	54395	forward	IPR000242(Tyrosine-specific protein phosphatase, PTPase domain);IPR029021(Protein-tyrosine phosphatase-like);	1239	1	BgiBS90_025982	NA	NA	contig_28198	57932	121993	forward	contig_40740	Region orthologous to contig_28198 BSUD.15164 ortholog, and contig_40740 also aligns partially across this gene and BSUD.13444
BSUD.13444	Yes	5	contig_5209	reverse	antistasin-like	116324	118729	2406	forward	NA	217	0	BgiBS90_025983	NA	NA	contig_28198	116404	136125	forward	contig_40740	Deletion (96 bp) removes Antistasin in bs2280
BSUD.13445	Yes	5	contig_5209	reverse	Unknown	128371	138543	10173	reverse	NA	187	0	NA	NA	NA	contig_28198	4667	12387	reverse	NA	Positional rearrangment in 28198 compared to 5209. Minimal SNPs
BSUD.17725	Yes	5	contig_6844	forward	Chitin binding	780	18986	18207	forward	IPR029070 (Chitinase insertion domain superfamily); IPR001223 (Glycoside hydrolase family 18, catalytic domain)	134	0	NA	NA	NA	contig_32471rc	NA	NA	NA	NA	Only partial overlap with 3' UTR
BSUD.17726	Yes	5	contig_6844	forward	Hirudin/antistatin-Ortholog to BSUD.15163	24264	28839	4576	reverse	IPR011061 (Hirudin/antistatin); IPR004094 (Antistasin-like domain)	249	0	NA	NA	NA	contig_32471rc	14560	16724	reverse	NA	Complete and hihgly similar
BSUD.17727	Yes	5	contig_6844	forward	RPTP, MEGF, GBD	37082	119329	82248	reverse	IPR000242(Tyrosine-specific protein phosphatase, PTPase domain); IPR029021(Protein-tyrosine phosphatase-like); IPR008979(Galactose-binding-like domain superfamily); IPR000742(EGF-like domain)	1295	1	NA	XP_055885019	RPTP, MEGF, GBD	contig_32471rc	27998	108981	reverse	contig_14617	Large deletion from protein in contig_32471rc - loss of MEGF domains from extracellular domain, but the deleted region is present in contig_14167 partial mathcing region.
BSUD.17728	Yes	5	contig_6844	forward	MEGF/ GBD containing	183165	211936	28772	forward	IPR008979 (Galactose-binding-like domain superfamily); IPR052108(MEGF-like/Integrin-like)	457	1	NA	XP_055885024 / XP_055885025	MEGF / GBD / TMD	contig_24965rc	6074	25341	forward	NA	Truncation-Large deletion from protein in 24965rc which then causes frameshift and truncation of protein which means it loses transmembrane domain
BSUD.17729	Yes	5	contig_6844	forward	Extracellular GBD / MEGF (Ortholog=BSUD.15167)	242088	283037	40950	forward	IPR008979 (Galactose-binding-like domain superfamily); IPR000742 (EGF-like domain)	738	1	NA	XP_055885029	GBD TMD	contig_24965rc/contig_24964rc	contig_24965rc_49235	contig_24964rc_22611	forward	NA	gene CDS overlaps over both contigs to generate complete protein - no clear difference in domains or structure
BSUD.3591	Yes	5	contig_2	forward	Zinc finger domain	61273	68609	7337	forward	IPR036875 (Zinc finger, CCHC-type superfamily); IPR041588 (Integrase zinc-binding domain)	804	0	NA	NA	NA	NA	NA	NA	NA	NA	NA
BSUD.3592	Yes	5	contig_2	forward	Extracellular MEGF-like	73700	85184	11485	reverse	IPR052108(MEGF-like/Integrin-like)	279	1	NA	NA	NA	contig_34504rc	38167	65777		NA	Only BSUD.3592.2.p1 is present, but is truncated at 3' end of CDS
BSUD.3593	Yes	5	contig_2	forward	Endonuclease	85950	89981	4032	reverse	IPR005135 (Endonuclease/exonuclease/phosphatase)	297	0	NA	NA	NA	NA	NA	NA	NA	NA	NA
c2 ortholog 1	Yes	5	contig_2	forward	SPCR	93280	100846	7567	reverse	IPR001190(SPCR domain); IPR017448(SPCR-like domain)	115	0	BgiBS90_025972	NA	NA	contig_34504rc	70335	77012	reverse	NA	Protein complete with SNPs
c2 ortholog 2	Yes	5	contig_2	forward	MEGF/ GBD containing	104652	170484	65833	reverse	IPR052108(MEGF-like/Integrin-like) ; IPR008979(Galactose-binding-like domain superfamily)	436	0	BgiBS90_025971	XP_055885021 / XP_055885022 / XP_055885023 / XP_055885026 / XP_055885027 / XP_055885037	Membrane bound MEGF/GBD	contig_34504rc	80862	NA	reverse	NA	Protein incomplete (end of contig_34504rc)
c6 ortholog 1 (BSUD.15482)	Yes	5	contig_6	forward	MEGF/ GBD containing	14816	31554	16739	reverse	IPR008979 (Galactose-binding-like domain superfamily); IPR042635 (MEGF10/SREC1/2-like)	365	0	BgiBS90_025970	XP_055885031 / XP_055885032	MEGF / GBD	contig_34504rc	14464	30189	reverse	contig_17569	Preotein variant in contig_34504 and contig_17569 means truncation of protein.
c6 ortholog 2	Yes	5	contig_6	forward	NA	34069	35874	1806	reverse	No hits	108	0	BgiBS90_025969	XP_055885030	NA	contig_34504rc	32480	34290	reverse	contig_17569	Protein in full (no SNPs)
c6 ortholog 3	Yes	5	contig_6	forward	NA	42896	43198	303	reverse	No hits	101	0	BgiBS90_025968	NA	NA	contig_34504rc	37904	38206	reverse	NA	Protein in full
c6 ortholog 4	Yes	5	contig_6	forward	MEGF	49837	51535	1699	reverse	IPR042635 (MEGF10/SREC1/2-like); IPR009030 (Growth factor receptor cysteine-rich domain superfamily)	141	0	BgiBS90_025967	NA	NA	contig_34504rc	44752	46482	reverse	NA	Protein in full
BSUD.171	No_neighboring	5	contig_1041	forward	MEGF/ GBD containing	77182	130770	53589	forward	IPR008979 (Galactose-binding-like domain superfamily), IPR052108 (Multiple EGF-like domains/Integrin beta-like)	541	0	NA	NA	NA	contig_33036	73866	96772	forward	NA	Protein in full
BSUD.173	No_neighboring	5	contig_1041	forward	Transposon (non coding CDS sequence)	133839	138821	4983	reverse	NA	NA	NA	NA	NA	NA	contig_33036	123107	124320	reverse	NA	Transposon non_coding
BSUD.174	No_neighboring	5	contig_1041	forward	Peptidase	156127	209674	53548	forward	IPR014782 (Peptidase M1, membrane alanine aminopeptidase); IPR024571 (ERAP1-like C-terminal domain)	1038	1	NA	NA	NA	NA	NA	NA	NA	NA	NA
BSUD.176	No_neighboring	5	contig_1041	forward	RPTP, MEGF, GBD	225304	292351	67048	reverse	IPR000242(Tyrosine-specific protein phosphatase, PTPase domain); IPR029021(Protein-tyrosine phosphatase-like); IPR008979(Galactose-binding-like domain superfamily); IPR000742(EGF-like domain)	1606	1	NA	NA	NA	NA	NA	NA	NA	NA	NA
BSUD.904	No_homologs	5	contig_120	NA	RPTP and EGF	622418	648500	26082	reverse	IPR000242;IPR029021;IPR003595;IPR000387;IPR002049	749	1	NA	NA	NA	NA	NA	NA	NA	NA	NA
BSUD.908	No_homologs	5	contig_120	NA	RPTP, MEGF, GBD	659219	712933	53714	reverse	IPR000242(Tyrosine-specific protein phosphatase, PTPase domain); IPR029021(Protein-tyrosine phosphatase-like); IPR008979(Galactose-binding-like domain superfamily); IPR000742(EGF-like domain)	1187	1	NA	NA	NA	NA	NA	NA	NA	NA	NA
BSUD.2921	No_homologs	5	contig_1810	NA	RPTP, MEGF, GBD	50600	137326	86726	reverse	IPR000242(Tyrosine-specific protein phosphatase, PTPase domain); IPR029021(Protein-tyrosine phosphatase-like); IPR008979(Galactose-binding-like domain superfamily); IPR000742(EGF-like domain)	1394	1	NA	NA	NA	NA	NA	NA	NA	NA	NA
BSUD.3739	No_homologs	5	contig_2049	NA	RPTP, MEGF, GBD	98399	152303	53904	forward	IPR000242(Tyrosine-specific protein phosphatase, PTPase domain); IPR029021(Protein-tyrosine phosphatase-like); IPR008979(Galactose-binding-like domain superfamily); IPR000742(EGF-like domain)	1073	1	NA	NA	NA	NA	NA	NA	NA	NA	NA
BSUD.4364	No_homologs	5	contig_2122	NA	RPTP	28594	74850	46256	reverse	IPR000242;IPR029021;IPR003595;IPR000387	1252	1	NA	NA	NA	NA	NA	NA	NA	NA	NA
BSUD.4372	No_homologs	5	contig_2123	NA	RPTP, MEGF, GBD	30745	86318	55573	reverse	IPR000242(Tyrosine-specific protein phosphatase, PTPase domain); IPR029021(Protein-tyrosine phosphatase-like); IPR008979(Galactose-binding-like domain superfamily); IPR000742(EGF-like domain)	1269	1	NA	NA	NA	NA	NA	NA	NA	NA	NA
BSUD.4375	No_homologs	5	contig_2123	NA	RPTP, MEGF, GBD	353918	428274	74356	reverse	IPR000242(Tyrosine-specific protein phosphatase, PTPase domain); IPR029021(Protein-tyrosine phosphatase-like); IPR008979(Galactose-binding-like domain superfamily); IPR000742(EGF-like domain)	1261	1	NA	NA	NA	NA	NA	NA	NA	NA	NA
BSUD.4378	No_homologs	5	contig_2123	NA	RPTP, MEGF, GBD	353918	428274	74356	reverse	IPR000242(Tyrosine-specific protein phosphatase, PTPase domain); IPR029021(Protein-tyrosine phosphatase-like); IPR008979(Galactose-binding-like domain superfamily); IPR000742(EGF-like domain)	1241	1	NA	NA	NA	NA	NA	NA	NA	NA	NA
BSUD.14006	No_homologs	5	contig_533	NA	RPTP and MEGF	1303257	1330571	27314	forward	IPR000242;IPR029021;IPR003595;IPR000387;IPR002049	1062	1	NA	NA	NA	NA	NA	NA	NA	NA	NA
BSUD.14213	No_homologs	5	contig_540	NA	RPTP and growth factor	845432	880025	34593	forward	IPR000242;IPR029021;IPR003595;IPR000387;IPR009030	813	1	NA	NA	NA	NA	NA	NA	NA	NA	NA
BSUD.17210	No_homologs	5	contig_676	NA	RPTP, MEGF, GBD	302723	364274	61551	reverse	IPR000242(Tyrosine-specific protein phosphatase, PTPase domain); IPR029021(Protein-tyrosine phosphatase-like); IPR008979(Galactose-binding-like domain superfamily); IPR000742(EGF-like domain)	1257	1	NA	NA	NA	NA	NA	NA	NA	NA	NA
BSUD.17210	No_homologs	5	contig_676	NA	RPTP, MEGF, GBD	302602	364209	61607	reverse	IPR000242(Tyrosine-specific protein phosphatase, PTPase domain); IPR029021(Protein-tyrosine phosphatase-like); IPR008979(Galactose-binding-like domain superfamily); IPR000742(EGF-like domain)	1302	1	NA	NA	NA	NA	NA	NA	NA	NA	NA
BSUD.17209	No_homologs	5	contig_676	NA	RPTP, MEGF, GBD	205808	286811	81003	reverse	IPR000242(Tyrosine-specific protein phosphatase, PTPase domain); IPR029021(Protein-tyrosine phosphatase-like); IPR008979(Galactose-binding-like domain superfamily); IPR000742(EGF-like domain)	1461	1	NA	NA	NA	NA	NA	NA	NA	NA	NA
BSUD.19814	No_homologs	5	contig_7440	NA	RPTP, MEGF, GBD	20325	79917	59592	forward	IPR000242(Tyrosine-specific protein phosphatase, PTPase domain); IPR029021(Protein-tyrosine phosphatase-like); IPR008979(Galactose-binding-like domain superfamily); IPR000742(EGF-like domain)	1188	1	NA	NA	NA	NA	NA	NA	NA	NA	NA
BSUD.19815	No_homologs	5	contig_7441	NA	RPTP, MEGF, GBD	3311	43440	40129	forward	IPR000242(Tyrosine-specific protein phosphatase, PTPase domain); IPR029021(Protein-tyrosine phosphatase-like); IPR008979(Galactose-binding-like domain superfamily); IPR000742(EGF-like domain)	1263	1	NA	NA	NA	NA	NA	NA	NA	NA	NA
BSUD.21109	No_homologs	5	contig_830	NA	RPTP and fibronectin type III and immunoglobulin-like fold	346134	415234	69100	forward	IPR000242;IPR029021;IPR003961;IPR036116;IPR013783	1112	1	NA	NA	NA	NA	NA	NA	NA	NA	NA
BSUD.21742	No_homologs	5	contig_924	NA	RPTP, MEGF, GBD	1451741	1498016	46275	forward	IPR000242(Tyrosine-specific protein phosphatase, PTPase domain); IPR029021(Protein-tyrosine phosphatase-like); IPR008979(Galactose-binding-like domain superfamily); IPR000742(EGF-like domain)	1266	1	NA	NA	NA	NA	NA	NA	NA	NA	NA
BSUD.25588	No_homologs	11	scaffold_800	NA	RPTP and fibronectin type III and immunoglobulin-like fold	1459228	1497737	38509	forward	IPR000242;IPR029021;IPR003961;IPR036116;IPR013783	1454	1	NA	NA	NA	NA	NA	NA	NA	NA	NA
BSUD.25593	No_homologs	11	scaffold_800	NA	RPTP and fibronectin type III and immunoglobulin-like fold	1497998	1540071	42073	reverse	IPR000242;IPR029021;IPR003595;IPR000387;;IPR003961;IPR036116;IPR013783	1779	1	NA	NA	NA	NA	NA	NA	NA	NA	NA
BSUD.7515	No_homologs	0	contig_3109	NA	RPTP, MEGF, GBD	10044	72640	62596	reverse	IPR000242(Tyrosine-specific protein phosphatase, PTPase domain); IPR029021(Protein-tyrosine phosphatase-like); IPR008979(Galactose-binding-like domain superfamily); IPR000742(EGF-like domain)	1096	1	NA	NA	NA	NA	NA	NA	NA	NA	NA
