# Supplementary material for: Genes linked to schistosome resistance identified in a genome-wide association study of African snail vectors
Source: Nat Commun. 2025 Jul 27;16:6918. doi: 10.1038/s41467-025-61760-8 (PMC12297450; doi:10.1038/s41467-025-61760-8)
Supplement: Supplementary file 8 — Supplementary Data 6 [file 41467_2025_61760_MOESM8_ESM.xlsx]

## Sheet: SupData6
Region	Susceptible genotype	Resistant genotype	2280 Amplicon genotype	Bs111_contig_SNP (amplicon panel)	Bs111_nuc	Bs2280_contig_SNP (rc = reverse complement position provided)	Bs2280_nuc	Bs2280_alt_contig_SNP	Bs2280_alt_nuc	notes
SudRes1	GG	TT	TT	contig_582_65596	G	contig_28198_87947 (A)	T	NA	NA	contig_28198 differs from 582 in that large deletion which brings BSUD.15164 and BSUD.15163 orthologs together and could result in a complete BSUD.15164 ortholog
SudRes1	none	none	GT	contig_5209_120181	G	contig_28198_137837 or contig_40740_3672 (C)	G	contig_32471_112382 (A)	T	NA
SudRes1	GG	TT	TT	contig_5209_45695	T	contig_28198_52973	T	NA	NA	contig_28198 is highly orthologous to 5209. Contig_5209 represent a resistant haplotype, and the whole RPTP-GBD-MEGF gene similar to BSUD.15164/BSUD.17727 can be translated (identified through orthology to contig_28198). Amplicon primers also seem capable of amplifying alternative SNP in contig_6016 and contig_13837 (C), but these seems to have not been an issue since the genotype was called TT.
SudRes1	GG	GT	GT	contig_6844_72816	G	contig_32417rc_71277	G	contig_14617_23780 (A)	T	contig_32471 contains nearly complete BSUD.17727 ortholog - but variation means it is missing MEGF domains. contig_14167 contains partial BSUD.17727 region (RPTP-GBD-MEGF protein in contig_6844)
SudRes1	GG	AA	AA	contig_2_129491	G	contig_34504rc_99785 or contig_6698_48233	A	NA	NA	contig_2 is not annoted very well. Both contig_34504 and contig_6698 have large deletion/insertions, removing whole genes (BSUD.3592, BSUD.3593)
SudRes1	none	none	AG	contig_2_90393	G	contig_32417rc_66980 or contig_17571_19092 or contig_24964rc_51026	A	contig_17571_40019 or contig_24964rc_61987 or contig_6698_13005	G	NA
SudRes1	AA	AT	AT	contig_6_3490	A	contig_6699_27278	A	contig_34504rc_2744	T	contig_34504 contains insertion which truncates BSUD.15482 protein (MEGF-GBD containing)
SudRes1	AA	AT	AT	contig_6_31057	A	contig_17569_20335	A	contig_34504rc_29672 or contig_17571_157699	T	contig_34504 and contig_17571 support variant haplotypes which require start codon change to generate complete BSUD.15482 protein (MEGF-GBD containing)
SudRes1	CC	AC	AC	contig_6_43236	A	contig_17571_169729	A	contig_34504rc_38244 / contig_34504_66389 (G)	C	contig_34504 and contig_17571 support variant haplotypes which truncate BSUD.15482 protein (MEGF-GBD containing) and orthologs.
SudRes2	none	none	CC	scaffold_94_1606466	T	contig_36334_36735	C	NA	NA
SudRes2	none	none	AA	scaffold_94_1853309	C	contig_37566_20670	A	NA	NA
SudRes2	GG	AA	AA	scaffold_94_2149367	G	contig_11313_284564	A	NA	NA
SudRes2	GG	CC	CC	scaffold_94_2150435	G	contig_11313_285627	C	NA	NA
SudRes2	none	none	AA	scaffold_94_2155630	T	contig_11313_290819	A	NA	NA
SudRes2	AA	AC	AC	scaffold_94_2166296	A	contig_11313_300496	A	contig_11313_158574	C	Alternate haplotype is in a homologous region of contig_11313 which is not present in scaffold_94 - contains another Zinc RING finger domain containing protein.
SudRes2	TT	AA	AA	scaffold_94_2174117	T	contig_11313_307630	A	NA	NA
SudRes2	none	none	GG	scaffold_94_2230277	A	contig_11313_366748	G	NA	NA
SudRes2	CC	AA	AA	scaffold_94_2255673	C	contig_11313_383842	A	NA	NA
SudRes2	none	none	GG	scaffold_94_2259497	G	contig_11313_387664	G	NA	NA
