# Supplementary material for: Genes linked to schistosome resistance identified in a genome-wide association study of African snail vectors
Source: Nat Commun. 2025 Jul 27;16:6918. doi: 10.1038/s41467-025-61760-8 (PMC12297450; doi:10.1038/s41467-025-61760-8)
Supplement: Supplementary file 9 — Supplementary Data 7 [file 41467_2025_61760_MOESM9_ESM.xlsx]

## Sheet: SupData7
BSUD geneID	SudRes2	Chromosome	Contig	Contig_direction_relative_xBioGlab47.1	BSUD gene description	BSUD_Gene_min (relative to contig)	BSUD_Gene_max (relative to contig)	Length_nucleotide	Direction_CDS	Interprot_ID(Description)	Length_Amino_Acid	N_Transmembrane_regions_DeepTMHMM	Bg_iBS90 GRL101 gene ID (chromosome - anotated gene ID / ORF)	Bg_iBS90_gene_min	Bg_iBS90_gene_max	xBioGlab47.1 GRL101 gene ID (chromosome - anotated gene ID / ORF)	xBioGlab47.1_Gene_min	xBioGlab47.1_Gene_max	Bpf GRL101 gene ID (chromosome - anotated gene ID / ORF)	Bpf_Gene_min	Bpf_Gene_max	bs2280_contig	bs2280_start	bs2280_end	bs2280_direction	notes
NA	No_neighboring_contig	6	contig_893	reverse	NA	NA	NA	NA	NA	NA	NA	NA	NA	NA	NA	NA	NA	NA	NA	NA	NA	NA	NA	NA	NA	NA
NA	No_neighboring_contig	6	scaffold_68	reverse	NA	NA	NA	NA	NA	NA	NA	NA	NA	NA	NA	NA	NA	NA	NA	NA	NA	NA	NA	NA	NA	NA
BSUD.25634	No	6	scaffold_94	reverse	Galactose mutarotase-like	10208	45198	34991	forward	NA	1078	0	NA	NA	NA	NA	NA	NA	NA	NA	NA	NA	NA	NA	NA	NA
BSUD.25635	No	6	scaffold_94	reverse	CHORD domain profile.	45116	53341	8226	reverse	NA	321	0	NA	NA	NA	NA	NA	NA	NA	NA	NA	NA	NA	NA	NA	NA
BSUD.25636	No	6	scaffold_94	reverse	V-type ATPase subunit E-like	116937	123469	6533	reverse	IPR002842 (V-type ATPase subunit E); IPR038495 (V-type ATPase subunit E, C-terminal domain superfamily)	230	0	NA	NA	NA	NA	NA	NA	NA	NA	NA	NA	NA	NA	NA	NA
BSUD.25637	No	6	scaffold_94	reverse	Dermatopontin	130181	139784	9604	forward	IPR026645 (Dermatopontin family)	195	0	NA	NA	NA	NA	NA	NA	NA	NA	NA	NA	NA	NA	NA	NA
BSUD.25638	No	6	scaffold_94	reverse	Kinesin motor domain	165928	183219	17292	reverse	IPR036961 (Kinesin motor domain superfamily)	716	0	NA	NA	NA	NA	NA	NA	NA	NA	NA	NA	NA	NA	NA	NA
BSUD.25639	No	6	scaffold_94	reverse	Unknown	183369	285876	102508	forward	NA	1239	4	NA	NA	NA	NA	NA	NA	NA	NA	NA	NA	NA	NA	NA	NA
BSUD.25640	No	6	scaffold_94	reverse	Unknown	220586	226231	5646	forward	NA	130	0	NA	NA	NA	NA	NA	NA	NA	NA	NA	NA	NA	NA	NA	NA
BSUD.25642	No	6	scaffold_94	reverse	Unknown	289493	317740	28248	reverse	NA	568	0	NA	NA	NA	NA	NA	NA	NA	NA	NA	NA	NA	NA	NA	NA
BSUD.25643	No	6	scaffold_94	reverse	PRX4 - Peroxiredoxin, C-terminal	323341	330684	7344	forward	IPR000866(Alkyl hydroperoxide reductase subunit C/ Thiol specific antioxidant); IPR013766(Thioredoxin domain); IPR019479(Peroxiredoxin, C-terminal); IPR036249(Thioredoxin-like superfamily)	251	0	NA	NA	NA	NA	NA	NA	NA	NA	NA	NA	NA	NA	NA	NA
BSUD.25644	No	6	scaffold_94	reverse	Unkown	384236	389644	5409	forward	NA	56	0	NA	NA	NA	NA	NA	NA	NA	NA	NA	NA	NA	NA	NA	NA
BSUD.25645	No	6	scaffold_94	reverse	Chitinase	392347	422134	29788	forward	IPR001223(Glycoside hydrolase family 18, catalytic domain); IPR011583(Chitinase II); IPR017853(Glycoside hydrolase superfamily); IPR028538(Chitinase-3-like protein 1)	400	0	NA	NA	NA	NA	NA	NA	NA	NA	NA	NA	NA	NA	NA	NA
BSUD.25646	No	6	scaffold_94	reverse	Chitinase	436374	462590	26217	forward	IPR001223(Glycoside hydrolase family 18, catalytic domain); IPR011583(Chitinase II); IPR017853(Glycoside hydrolase superfamily); IPR028538(Chitinase-3-like protein 1)	389	0	NA	NA	NA	NA	NA	NA	NA	NA	NA	NA	NA	NA	NA	NA
BSUD.25647	No	6	scaffold_94	reverse	Unknown	466996	494557	27562	forward	NA	348	0	NA	NA	NA	NA	NA	NA	NA	NA	NA	NA	NA	NA	NA	NA
BSUD.25648	No	6	scaffold_94	reverse	Spermadhesin, CUB domain superfamily	507308	564329	57022	forward	IPR000859(CUB domain); IPR006149(EB domain); IPR006150(Cysteine-rich repeat); IPR035914(Spermadhesin, CUB domain superfamily)	1432	1	NA	NA	NA	NA	NA	NA	NA	NA	NA	NA	NA	NA	NA	NA
BSUD.25649	No	6	scaffold_94	reverse	Spermadhesin, CUB domain superfamily	566044	610611	44568	forward	IPR000859(CUB domain); IPR006150(Cysteine-rich repeat); IPR035914(Spermadhesin, CUB domain superfamily)	1089	1	NA	NA	NA	NA	NA	NA	NA	NA	NA	NA	NA	NA	NA	NA
BSUD.25651	No	6	scaffold_94	reverse	Spermadhesin, CUB domain superfamily	613388	639500	26113	forward	IPR000859(CUB domain); IPR006149(EB domain); IPR035914(Spermadhesin, CUB domain superfamily)	976	1	NA	NA	NA	NA	NA	NA	NA	NA	NA	NA	NA	NA	NA	NA
BSUD.25652	No	6	scaffold_94	reverse	Spermadhesin, CUB domain superfamily	645151	693088	47938	forward	IPR000859(CUB domain); IPR035914(Spermadhesin, CUB domain superfamily)	990	1	NA	NA	NA	NA	NA	NA	NA	NA	NA	NA	NA	NA	NA	NA
BSUD.25650	No	6	scaffold_94	reverse	Spermadhesin, CUB domain superfamily	703191	723436	20246	forward	IPR000859(CUB domain); IPR035914(Spermadhesin, CUB domain superfamily)	567	1	NA	NA	NA	NA	NA	NA	NA	NA	NA	NA	NA	NA	NA	NA
BSUD.25654	No	6	scaffold_94	reverse	Unknown	799603	811145	11543	forward	NA	101	0	NA	NA	NA	NA	NA	NA	NA	NA	NA	NA	NA	NA	NA	NA
BSUD.25656	No	6	scaffold_94	reverse	Unknown	838867	842113	3247	forward	NA	109	0	NA	NA	NA	NA	NA	NA	NA	NA	NA	NA	NA	NA	NA	NA
BSUD.25662	No	6	scaffold_94	reverse	Unknown	921108	929854	8747	reverse	NA	139	0	NA	NA	NA	NA	NA	NA	NA	NA	NA	NA	NA	NA	NA	NA
BSUD.25663	No	6	scaffold_94	reverse	CUB, Immunoglobulin, Fibronectin containing	934735	961246	26512	forward	IPR000859(CUB domain); IPR003961(Fibronectin type III); IPR013783(Immunoglobulin-like fold); IPR035914(Spermadhesin, CUB domain superfamily); IPR036116(Fibronectin type III superfamily)	629	1	NA	NA	NA	NA	NA	NA	NA	NA	NA	NA	NA	NA	NA	NA
BSUD.25664	No	6	scaffold_94	reverse	Spermadhesin, CUB domain superfamily	985940	1012254	26315	forward	IPR000859(CUB domain); IPR035914(Spermadhesin, CUB domain superfamily)	655	1	NA	NA	NA	NA	NA	NA	NA	NA	NA	NA	NA	NA	NA	NA
BSUD.25665	No	6	scaffold_94	reverse	Unknown	1029427	1033839	4413	forward	NA	124	0	NA	NA	NA	NA	NA	NA	NA	NA	NA	NA	NA	NA	NA	NA
BSUD.25666	No	6	scaffold_94	reverse	Immunoglobulin	1037990	1048551	10562	forward	IPR013783(Immunoglobulin-like fold); IPR036179(Immunoglobulin-like domain superfamily)	326	0	NA	NA	NA	NA	NA	NA	NA	NA	NA	NA	NA	NA	NA	NA
BSUD.25667	No	6	scaffold_94	reverse	Unknown	1053386	1055233	1848	reverse	NA	61	1	NA	NA	NA	NA	NA	NA	NA	NA	NA	NA	NA	NA	NA	NA
BSUD.25668	No	6	scaffold_94	reverse	Unknown	1056200	1062610	6411	forward	NA	114	0	NA	NA	NA	NA	NA	NA	NA	NA	NA	NA	NA	NA	NA	NA
BSUD.25669	No	6	scaffold_94	reverse	Unknown	1067018	1072282	5265	forward	NA	120	0	NA	NA	NA	NA	NA	NA	NA	NA	NA	NA	NA	NA	NA	NA
BSUD.25670	No	6	scaffold_94	reverse	Unknown	1074368	1086508	12141	forward	NA	114	0	NA	NA	NA	NA	NA	NA	NA	NA	NA	NA	NA	NA	NA	NA
BSUD.25671	No	6	scaffold_94	reverse	Unknown	1091667	1098514	6848	forward	NA	132	0	NA	NA	NA	NA	NA	NA	NA	NA	NA	NA	NA	NA	NA	NA
BSUD.25672	No	6	scaffold_94	reverse	BTB And C-terminal Kelch	1108252	1116006	7755	forward	IPR011705 (BTB/Kelch-associated)	572	0	NA	NA	NA	NA	NA	NA	NA	NA	NA	NA	NA	NA	NA	NA
BSUD.25673	No	6	scaffold_94	reverse	Unknown	1127133	1130713	3581	forward	NA	127	0	NA	NA	NA	NA	NA	NA	NA	NA	NA	NA	NA	NA	NA	NA
BSUD.25674	No	6	scaffold_94	reverse	ATP synthase	1134070	1149336	15267	reverse	IPR009125 (ATP synthase membrane subunit K)	55	2	NA	NA	NA	NA	NA	NA	NA	NA	NA	NA	NA	NA	NA	NA
BSUD.25675	No	6	scaffold_94	reverse	Unknown	1152916	1174136	21221	forward	NA	515	0	NA	NA	NA	NA	NA	NA	NA	NA	NA	NA	NA	NA	NA	NA
BSUD.25676	No	6	scaffold_94	reverse	Immunoglobulin	1174158	1200708	26551	reverse	IPR013783(Immunoglobulin-like fold); IPR036179(Immunoglobulin-like domain superfamily)	806	0	NA	NA	NA	NA	NA	NA	NA	NA	NA	NA	NA	NA	NA	NA
BSUD.25677	No	6	scaffold_94	reverse	baculoviral IAP (inhibitor of apoptosis) repeat-containing,	1224700	1283223	58524	reverse	IPR001370(BIR repeat)	337	0	NA	NA	NA	NA	NA	NA	NA	NA	NA	NA	NA	NA	NA	NA
BSUD.25678	No	6	scaffold_94	reverse	reverse transcriptase	1228460	1232277	3818	reverse	IPR041588 (Integrase zinc-binding domain);IPR000477 (Reverse transcriptase domain)	910	0	NA	NA	NA	NA	NA	NA	NA	NA	NA	NA	NA	NA	NA	NA
BSUD.25679	No	6	scaffold_94	reverse	Zinc finger THAP-type profile	1283525	1287048	3524	forward	IPR006612 (THAP-type zinc finger)	184	0	NA	NA	NA	NA	NA	NA	NA	NA	NA	NA	NA	NA	NA	NA
BSUD.25680	No	6	scaffold_94	reverse	Unknown	1285506	1289102	3597	reverse	NA	167	0	NA	NA	NA	NA	NA	NA	NA	NA	NA	NA	NA	NA	NA	NA
BSUD.25681	No	6	scaffold_94	reverse	transposon	1310836	1315385	4550	forward	IPR024445 (ISXO2-like transposase domai	322	0	NA	NA	NA	NA	NA	NA	NA	NA	NA	NA	NA	NA	NA	NA
BSUD.25682	No	6	scaffold_94	reverse	transposon	1322037	1324986	2950	forward	IPR024445 (ISXO2-like transposase domai	388	0	NA	NA	NA	NA	NA	NA	NA	NA	NA	NA	NA	NA	NA	NA
BSUD.25683	No	6	scaffold_94	reverse	transposon	1332236	1334426	2191	forward	IPR024445 (ISXO2-like transposase domai	321	0	NA	NA	NA	NA	NA	NA	NA	NA	NA	NA	NA	NA	NA	NA
BSUD.25684	No	6	scaffold_94	reverse	Unknown	1343972	1347017	3046	forward	NA	334	0	NA	NA	NA	NA	NA	NA	NA	NA	NA	NA	NA	NA	NA	NA
BSUD.25685	No	6	scaffold_94	reverse	baculoviral IAP (inhibitor of apoptosis) repeat-containing, Zinc finger RING-type	1351559	1375148	23590	reverse	IPR001370(BIR repeat); IPR001841(Zinc finger, RING-type)	1018	0	NA	NA	NA	NA	NA	NA	NA	NA	NA	NA	NA	NA	NA	NA
BSUD.25657	No	6	scaffold_94	reverse	baculoviral IAP (inhibitor of apoptosis) repeat-containing,	1380046	1391270	11225	forward	IPR001370 (BIR repeat)	333	0	NA	NA	NA	NA	NA	NA	NA	NA	NA	NA	NA	NA	NA	NA
BSUD.25658	No	6	scaffold_94	reverse	Unknown	1397517	1423808	26292	forward	NA	764	0	NA	NA	NA	NA	NA	NA	NA	NA	NA	NA	NA	NA	NA	NA
BSUD.25659	No	6	scaffold_94	reverse	baculoviral IAP (inhibitor of apoptosis) repeat-containing,	1423974	1449352	25379	reverse	IPR001370(BIR repeat)	549	0	NA	NA	NA	NA	NA	NA	NA	NA	NA	NA	NA	NA	NA	NA
BSUD.25661	No	6	scaffold_94	reverse	baculoviral IAP (inhibitor of apoptosis) repeat-containing, Zinc finger RING-type	1451135	1488670	37536	reverse	IPR001370(BIR repeat); IPR001841(Zinc finger, RING-type);	677	0	NA	NA	NA	NA	NA	NA	NA	NA	NA	NA	NA	NA	NA	NA
BSUD.25687	No	6	scaffold_94	reverse	baculoviral IAP (inhibitor of apoptosis) repeat-containing, Zinc finger RING-type	1519294	1527354	8061	reverse	IPR001370(BIR repeat); IPR001841(Zinc finger, RING-type)	230	0	NA	NA	NA	NA	NA	NA	NA	NA	NA	NA	NA	NA	NA	NA
BSUD.25689	No	6	scaffold_94	reverse	baculoviral IAP (inhibitor of apoptosis) repeat-containing,	1531085	1543032	11948	reverse	IPR001370(BIR repeat)	312	0	NA	NA	NA	NA	NA	NA	NA	NA	NA	NA	NA	NA	NA	NA
BSUD.25690	No	6	scaffold_94	reverse	baculoviral IAP (inhibitor of apoptosis) repeat-containing, Zinc finger RING-type	1549293	1557634	8342	reverse	IPR001370(BIR repeat); IPR001841(Zinc finger, RING-type)	663	0	NA	NA	NA	NA	NA	NA	NA	NA	NA	NA	NA	NA	NA	NA
BSUD.25688	No	6	scaffold_94	reverse	baculoviral IAP (inhibitor of apoptosis) repeat-containing, Zinc finger RING-type	1571050	1587204	16155	reverse	IPR001370(BIR repeat); IPR001841(Zinc finger, RING-type)	585	0	NA	NA	NA	NA	NA	NA	NA	NA	NA	contig_36334	NA	NA	NA	NA
GRL101_1	No	6	scaffold_94	reverse	GRL101, cytoplasmic C-type lectin domain, cytoplasmic LDL domain	1601851	1605351	3501	reverse	IPR000276, IPR002172, IPR016187, IPR002131, IPR036055, IPR032675, IPR016186, IPR017452	1167	7	Bg_iBS90 - GRL101_1 (JAKZJK010000006.1 - BgiBS90_007785 complete)	23966722	23970222	xBg47 - GRL101_1 (NC_074716.1 - XP_055888367.1)	9330869	9334972	Bpf-GRL101_1 (JASAOG010000017.1 - ORF)	559335	562835	contig_36334	32079	35564	reverse	Direct ortholog
BSUD.25693	No	6	scaffold_94	reverse	baculoviral IAP (inhibitor of apoptosis) repeat-containing,	1628539	1654389	25851	reverse	IPR001370(BIR repeat)	586	0	NA	NA	NA	NA	NA	NA	NA	NA	NA	NA	NA	NA	NA	NA
BSUD.25694	No	6	scaffold_94	reverse	baculoviral IAP (inhibitor of apoptosis) repeat-containing,	1664733	1677804	13072	reverse	IPR001370(BIR repeat)	527	0	NA	NA	NA	NA	NA	NA	NA	NA	NA	NA	NA	NA	NA	NA
BSUD.25695	No	6	scaffold_94	reverse	baculoviral IAP (inhibitor of apoptosis) repeat-containing,	1688340	1701932	13593	reverse	IPR001370(BIR repeat)	563	0	NA	NA	NA	NA	NA	NA	NA	NA	NA	NA	NA	NA	NA	NA
BSUD.25696	No	6	scaffold_94	reverse	Zing finger protein C2H2 type. Repeat Zn domains	1711741	1724534	12794	reverse	IPR013087(Zinc finger C2H2 type)	700	0	NA	NA	NA	NA	NA	NA	NA	NA	NA	NA	NA	NA	NA	NA
BSUD.25697	No	6	scaffold_94	reverse	Transposon (non coding CDS sequence)	1726584	1730028	3445	reverse	NA	149	0	NA	NA	NA	NA	NA	NA	NA	NA	NA	NA	NA	NA	NA	NA
BSUD.25699	No	6	scaffold_94	reverse	Unknown	1746551	1760535	13985	reverse	NA	183	0	NA	NA	NA	NA	NA	NA	NA	NA	NA	NA	NA	NA	NA	NA
BSUD.25700	No	6	scaffold_94	reverse	Unknown	1773561	1781243	7683	forward	NA	364	0	NA	NA	NA	NA	NA	NA	NA	NA	NA	NA	NA	NA	NA	NA
BSUD.25701	No	6	scaffold_94	reverse	Unknown	1786521	1796137	9617	reverse	NA	209	0	NA	NA	NA	NA	NA	NA	NA	NA	NA	NA	NA	NA	NA	NA
BSUD.25702	No	6	scaffold_94	reverse	baculoviral IAP (inhibitor of apoptosis) repeat-containing, Zinc finger RING-type	1799587	1815965	16379	reverse	IPR001370(BIR repeat); IPR001841(Zinc finger, RING-type)	973	0	NA	NA	NA	NA	NA	NA	NA	NA	NA	NA	NA	NA	NA	NA
GRL101_2	Yes	6	scaffold_94	reverse	GRL101, extracellular LDL domain	1829834	1833337	3504	reverse	IPR000276, IPR002172, IPR002131, IPR036055, IPR032675, IPR017452	1168	7	Bg_iBS90 - GRL101_2 (JAKZJK010000006.1 - ORF)	24222994	24226500	xBg47 - GRL101_2 (NC_074716.1 - XP_05588129.1 complete)	9062322	9065828	NA	NA	NA	contig_32513	16169	18163	forward	Truincated due to SNP
GRL101_X2	NA	NA	NA	NA	NA	NA	NA	NA	NA	NA	1229	7	NA	NA	NA	xBg47 - GRL101_X2 (NC_074716.1 - ORF)	9037447	9033758	NA	NA	NA	NA	NA	NA	NA	NA
GRL101_3	Yes	6	scaffold_94	reverse	GRL101, extracellular C-type lectin domain, extracellular LDL domain	1870733	1874191	3459	forward	IPR000276, IPR002172, IPR016187, IPR002131, IPR036055, IPR016186, IPR017452, IPR001304	1153	7	Bg_iBS90 - GRL101_3 (JAKZJK010000006.1 - BgiBS90_007796 complete)	24249600	24253058	xBg47 - GRL101_3 (NC_074716.1 - ORF)	9013388	9016846	Bpf-GRL101_3 (JASAOG010000017.1 - ORF)	788340	791798	contig_11313rc	11016	14474	forward	Direct ortholog
GRL101_X3	NA	NA	NA	NA	NA	NA	NA	NA	NA	NA	1098	7	NA	NA	NA	xBg47 GRL101_X3 (NC_074716.1 - ORF)	9002661	9006007	NA	NA	NA	NA	NA	NA	NA	NA
GRL101_4 (formerly BSUD.25698)	Yes	6	scaffold_94	reverse	GRL101, extracellular C-type lectin domain, extracellular LDL domain	1902966	1906319	3354	forward	IPR000276, IPR002172, IPR016187, IPR002131, IPR036055, IPR016186, IPR017452, IPR001304, IPR032675	1118	7	Bg_iBS90 - GRL101_4 (JAKZJK010000006.1 - BgiBS90_007797 complete)	24277761	24281114	xBg47 - GRL101_4 (NC_074716.1 - XP_055889934.1)	8982695	8992100	Bpf-GRL101_4 (JASAOG010000017.1 - KAK0064353.1)	816806	820320	contig_11313rc	54736	58089	forward	Direct ortholog
GRL101_5	Yes	6	scaffold_94	reverse	GRL101, extracellular C-type lectin domain, extracellular LDL domain	1930799	1934242	3444	forward	IPR000276, IPR002172, IPR016187, IPR002131, IPR036055, IPR016186, IPR017452, IPR001304, IPR032675	1148	7	NA	NA	NA	NA	NA	NA	NA	NA	NA	NA	NA	NA	NA	Non conserved region
GRL101_bs2280_1	Yes	6	contig_11313rc	reverse	GRL101, extracellular C-type lectin domain, extracellular LDL domain	NA	NA	NA	NA	NA	1129	7	NA	NA	NA	NA	NA	NA	NA	NA	NA	contig_11313rc	82604	85993	reverse	Unique GRL101 to bs2280 haplotype
GRL101_6	Yes	6	scaffold_94	reverse	GRL101, extracellular C-type lectin domain, extracellular LDL domain	2006110	2009514	3405	forward	IPR000276, IPR002172, IPR016187, IPR002131, IPR036055, IPR017452, IPR032675	1135	7	Bg_iBS90 - GRL101_6 (JAKZJK010000006.1 - ORF)	24363161	24366544	xBg47 - GRL101_6/7/8 (NC_074716.1 - XP_055888121.1 complete)	8951699	8955052	NA	NA	NA	contig_11313rc	128989	132390	forward	Direct ortholog
GRL101_A	Yes	6	scaffold_94	reverse	GRL101, extracellular C-type lectin domain, extracellular LDL domain	1966618	1969505	516	forward	IPR000276, IPR002172, IPR016187, IPR002131, IPR036055, IPR016186, IPR017452, IPR032675	857	6	Bg_iBS90 - GRL101_A (JAKZJK010000006.1 - BgiBS90_007798 complete)	24339993	24343298	xBg47 - GRL101_A (NC_074716.1 - XP_055887438.1)	8927910	8934825	NA	NA	NA	NA	NA	NA	NA	Non conserved region
BSUD.25704_paralog_bs2280	Yes	6	contig_11313rc	reverse	Partial paralog to BSUD.25704 Zinc finger RING domain protein.	NA	NA	NA	NA	NA	156	0	NA	NA	NA	NA	NA	NA	NA	NA	NA	contig_11313rc	158922	167256	reverse	Paralogous Zinc finger protein in a non conserved region - present bs2280 only - missing 5' end of protein
GRL101_7	Yes	6	scaffold_94	reverse	GRL101, extracellular C-type lectin domain, extracellular LDL domain	2052315	2055635	3321	forward	IPR000276, IPR002172, IPR016187, IPR002131, IPR036055, IPR017452, IPR032675	1107	7	NA	NA	NA	xBg47 - GRL101_6/7/8 (NC_074716.1 - XP_055889810.1 complete)	8910120	8913498	NA	NA	NA	NA	NA	NA	NA	Non conserved region
GRL101_8	Yes	6	scaffold_94	reverse	GRL101, extracellular C-type lectin domain, extracellular LDL domain	2088103	2091465	3363	forward	IPR000276, IPR002172, IPR016187, IPR002131, IPR036055, IPR017452, IPR032675	1121	7	NA	NA	NA	NA	NA	NA	NA	NA	NA	contig_11313rc	191657	195052	forward	Direct ortholog
GRL101_bs2280_2	Yes	6	contig_11313rc	reverse	GRL101, extracellular C-type lectin domain, extracellular LDL domain	NA	NA	NA	NA	NA	1059	7	NA	NA	NA	NA	NA	NA	NA	NA	NA	contig_11313rc	238317	241702	forward	Unique GRL101 to bs2280 haplotype
GRL101_B (formerly BSUD.25703)	Yes	6	scaffold_94	reverse	GRL101, extracellular C-type lectin domain, extracellular LDL domain	2134805	2138121	2742	forward	IPR000276, IPR002172, IPR016187, IPR002131, IPR036055, IPR017452, IPR032675	1100	7	Bg_iBS90 - GRL101_B (JAKZJK010000006.1 - ORF)	24390460	24393801	xBg47 - GRL101_B (NC_074716.1 - XP_055889478.1)	8876511	8881599	Bpf-GRL101_B (JASAOG010000017.1 - ORF)	853977	957294	contig_11313rc	272556	275888	forward	Direct ortholog but bs2280 CDS is complete in single reading frame unlike bs111
BSUD.25704 (manually extended)	Yes	6	scaffold_94	reverse	Zinc finger, RING-type, IAP-repeat homologous superfamily	2164394	2194685	30292	reverse	IPR001841(Zinc finger, RING-type), SSF57924(SUPERFAMILY Inhibitor of apoptosis (IAP) repeat)	409	0	BgiBS90_007800	24425051	24434682	GeneID:106051736 (NC_074716.1 - XP_055888758.1	8839750	8849399	KAK0064354.1 (JASAOG010000017.1 - ORF)	888302	899519	contig_11313rc	300844	322204	reverse	Direct ortholog (bs111 scaffold_94 is truncated protein due to SNP in pos 2167458 - full protein in bs2280 contig 11313- SNP pos 301668)
GRL101_X1	NA	NA	NA	NA	GRL101, extracellular C-type lectin domain, extracellular LDL domain	NA	NA	NA	reverse	NA	1091	7	Bg_iBS90 - GRL101_X1 (JAKZJK010000006.1 - ORF)	24446678	24449953	NA	NA	NA	NA	NA	NA	NA	NA	NA	NA	NA
GRL101_9	Yes	6	scaffold_94	reverse	GRL101, extracellular C-type lectin domain, extracellular LDL domain	2200847	2204116	3270	reverse	IPR000276, IPR002172, IPR016187, IPR002131, IPR036055, IPR017452, IPR032675	1090	7	Bg_iBS90 - GRL101_9 (JAKZJK010000006.1 - BgiBS90_007803 incomplete)	24471018	24474332	xBg47 - GRL101_9 (NC_074716.1 - XP_055890222.1)	8816978	8824638	Bpf-GRL101_9 (JASAOG010000017.1 - ORF)	912050	915172	contig_11313rc	(NC) 333916	(NC) 338871	reverse	bs2280 variant likely non-coding since contig_11313 SNP pos 338215 (scaffold 94 2203470) causes frameshift in CDS leading to truncation. Repeat region inserted in CDS in bs2280 suggests further that likely non coding.
GRL101_10	Yes	6	scaffold_94	reverse	GRL101, C-type lectin-domain	2230843	2235491	1281	reverse	IPR000276, IPR016187, IPR002131, IPR032675, IPR016186, IPR017452	934	7	Bg_iBS90 - GRL101_10 (JAKZJK010000006.1 - BgiBS90_007805 incomplete)	24527857	24531252	xBg47 - GRL101_10 (NC_074716.1 - XP_013084981 complete)	8765975	8771528	NA	NA	NA	contig_11313rc	367312	370701	reverse	Direct ortholog but bs2280 CDS is complete in single reading frame unlike bs111
GRL101_11	Yes	6	scaffold_94	reverse	GRL101, extracellular C-type lectin domain, extracellular LDL domain	2249790	2253263	3474	forward	IPR000276, IPR002172, IPR016187, IPR002131, IPR036055, IPR016186, IPR017452, IPR032675	1158	7	Bg_iBS90 - GRL101_11 (JAKZJK010000006.1 - BgiBS90_007807 incomplete)	24542362	24545832	xBg47 - GRL101_11 (NC_074716.1 - ORF)	8746520	8749834	Bpf-GRL101_11 (JASAOG010000017.1 - KAK0064355.1)	947635	951081	contig_11313rc	378018	381491	forward	Direct ortholog
BSUD.25705	Yes	6	scaffold_94	reverse	baculoviral IAP (inhibitor of apoptosis) repeat-containing,	2256170	2259621	3452	reverse	IPR001370(BIR repeat)	118	0	NA	NA	NA	NA	NA	NA	NA	NA	NA	contig_11313rc	386601	2387787	reverse	Direct ortholog
BSUD.11980	No	6	contig_473	forward	NA	23716	33619	9904	forward	IPR036291 NAD(P)-binding domain superfamily	264	0	NA	NA	NA	NA	NA	NA	NA	NA	NA	NA	NA	NA	NA	NA
BSUD.11992	No	6	contig_473	forward	PK domains	36891	68099	31209	forward	NA	1672	0	NA	NA	NA	NA	NA	NA	NA	NA	NA	NA	NA	NA	NA	NA
BSUD.11993	No	6	contig_473	forward	NA	68118	74993	6876	reverse	IPR019395 Transmembrane protein 161A/B	495	9	NA	NA	NA	NA	NA	NA	NA	NA	NA	NA	NA	NA	NA	NA
BSUD.11994	No	6	contig_473	forward	NA	75003	91296	16294	forward	IPR000608 Ubiquitin-conjugating enzyme E2	658	1	NA	NA	NA	NA	NA	NA	NA	NA	NA	NA	NA	NA	NA	NA
BSUD.11995	No	6	contig_473	forward	NA	92037	103259	11223	reverse	NA	361	0	NA	NA	NA	NA	NA	NA	NA	NA	NA	NA	NA	NA	NA	NA
BSUD.11996	No	6	contig_473	forward	NA	103920	124210	20291	forward	IPR001487 Bromodomain	1962	0	NA	NA	NA	NA	NA	NA	NA	NA	NA	NA	NA	NA	NA	NA
BSUD.11997	No	6	contig_473	forward	Peptidase	128044	132101	4058	forward	NA	303	0	NA	NA	NA	NA	NA	NA	NA	NA	NA	NA	NA	NA	NA	NA
BSUD.11998	No	6	contig_473	forward	NA	149059	156036	6978	forward	NA	283	1	NA	NA	NA	NA	NA	NA	NA	NA	NA	NA	NA	NA	NA	NA
BSUD.11999	No	6	contig_473	forward	NA	156994	185158	28165	reverse	IPR001891 Malic oxidoreductase	587	0	NA	NA	NA	NA	NA	NA	NA	NA	NA	NA	NA	NA	NA	NA
BSUD.12000	No	6	contig_473	forward	NA	188123	206146	18024	forward	NA	1015	0	NA	NA	NA	NA	NA	NA	NA	NA	NA	NA	NA	NA	NA	NA
BSUD.12001	No	6	contig_473	forward	baculoviral IAP (inhibitor of apoptosis) repeat-containing,	209485	224574	15090	forward	IPR001370(BIR repeat)	756	0	NA	NA	NA	NA	NA	NA	NA	NA	NA	NA	NA	NA	NA	NA
BSUD.12002	No	6	contig_473	forward	baculoviral IAP (inhibitor of apoptosis) repeat-containing,	237446	261830	24385	forward	IPR001370(BIR repeat)	989	0	NA	NA	NA	NA	NA	NA	NA	NA	NA	NA	NA	NA	NA	NA
BSUD.12003	No	6	contig_473	forward		263424	270936	7513	forward	IPR013126 Heat shock protein 70 family	797	0	NA	NA	NA	NA	NA	NA	NA	NA	NA	NA	NA	NA	NA	NA
BSUD.12004	No	6	contig_473	forward	Zinc finger, RING-type	310558	324869	14312	forward	IPR001841 (Zinc finger, RING-type)	130	0	NA	NA	NA	NA	NA	NA	NA	NA	NA	NA	NA	NA	NA	NA
BSUD.12005	No	6	contig_473	forward	consensus disorder prediction	325541	330588	5048	forward	NA	129	0	NA	NA	NA	NA	NA	NA	NA	NA	NA	NA	NA	NA	NA	NA
BSUD.12006	No	6	contig_473	forward	POL-like?	391019	422006	30988	forward	NA	802	0	NA	NA	NA	NA	NA	NA	NA	NA	NA	NA	NA	NA	NA	NA
BSUD.12007	No	6	contig_473	forward	baculoviral IAP (inhibitor of apoptosis) repeat-containing,	424959	443720	18762	forward	IPR001370(BIR repeat)	1131	0	NA	NA	NA	NA	NA	NA	NA	NA	NA	NA	NA	NA	NA	NA
NA	No_neighboring_contig	6	contig_127	forward	NA	NA	NA	NA	NA	NA	NA	NA	NA	NA	NA	NA	NA	NA	NA	NA	NA	NA	NA	NA	NA	NA
NA	No_neighboring_contig	6	contig_1225	reverse	NA	NA	NA	NA	NA	NA	NA	NA	NA	NA	NA	NA	NA	NA	NA	NA	NA	NA	NA	NA	NA	NA
ORF	No_neighboring_contig	6	contig_47	forward	GRL101-homolog 2 (GRL101, extracellular C-type lectin domain, extracellular LDL domain)	1637353	1640812	3459	forward	IPR000276, IPR002172, IPR016187, IPR002131, IPR036055, IPR017452, IPR032675	993	7	NA	NA	NA	GeneID:129926662,GenBank:XP_055888073.1	4673934	4677353	NA	NA	NA	NA	NA	NA	NA	NA
ORF	No_neighboring_contig	6	contig_47	forward	GRL101-homolog 1 (GRL101, extracellular C-type lectin domain, extracellular LDL domain)	2282060	2285476	3417	reverse	IPR000276, IPR002172, IPR016187, IPR002131, IPR036055, IPR017452, IPR032675	1139	7	NA	NA	NA	GeneID:129926589,GenBank:XP_055887460.1	4012724	4019076	NA	NA	NA	NA	NA	NA	NA	NA
NA	No_neighboring_contig	6	contig_803	forward	NA	NA	NA	NA	NA	NA	NA	NA	NA	NA	NA	NA	NA	NA	NA	NA	NA	NA	NA	NA	NA	NA
BSUD.23928	No_homologs	10	scaffold_4388	NA	GPCR, LRR, LDL	2700701	2707510	6809	reverse	IPR000276, IPR017452, IPR032675, IPR036055, IPR002172	943	NA	NA	NA	NA	NA	NA	NA	NA	NA	NA	NA	NA	NA	NA	NA
BSUD.5329	No_homologs	12	contig_241	NA	GRL101-homolog 3 (GRL101, extracellular C-type lectin domain, extracellular LDL domain)	542510	553924	11414	reverse	IPR000276, IPR002172, IPR016187, IPR002131, IPR036055, IPR016186, IPR017452, IPR001304, IPR032675	1295	7	NA	NA	NA	NA	NA	NA	NA	NA	NA	NA	NA	NA	NA	NA
BSUD.18104	No_homologs	15	contig_69	NA	GRL101-homolog 4 (GRL101, extracellular C-type lectin domain, extracellular LDL domain)	1151531	1159295	7764	reverse	IPR000276, IPR002172, IPR016187, IPR002131, IPR036055, IPR016186, IPR017452, IPR001304, IPR032675	1153	7	NA	NA	NA	NA	NA	NA	NA	NA	NA	NA	NA	NA	NA	NA
BSUD.18107	No_homologs	15	contig_69	NA	GPCR,LRR	1253474	1261167	7693	forward	IPR000276, IPR017452, IPR032675	295	NA	NA	NA	NA	NA	NA	NA	NA	NA	NA	NA	NA	NA	NA	NA
BSUD.5462	No_homologs	16	contig_2452	NA	GPCR,LRR	1089730	1093803	4073	reverse	IPR000276, IPR017452, IPR032675	543	NA	NA	NA	NA	NA	NA	NA	NA	NA	NA	NA	NA	NA	NA	NA
BSUD.1133	No_homologs	17	contig_1226	NA	GPCR,LRR	429932	443358	13426	reverse	IPR000276, IPR017452, IPR032675	451	NA	NA	NA	NA	NA	NA	NA	NA	NA	NA	NA	NA	NA	NA	NA
BSUD.1134	No_homologs	17	contig_1226	NA	LRR, LDL	445592	496222	50630	reverse	IPR032675, IPR036055, IPR002172	490	NA	NA	NA	NA	NA	NA	NA	NA	NA	NA	NA	NA	NA	NA	NA
BSUD.5832	No_homologs	17	contig_2650	NA	GPCR, LRR, LDL	222553	241512	18959	forward	IPR000276, IPR017452, IPR032675, IPR036055, IPR002172	708	NA	NA	NA	NA	NA	NA	NA	NA	NA	NA	NA	NA	NA	NA	NA
BSUD.23765	No_homologs	18	scaffold_394	NA	GPCR, LRR	1517147	1519663	2516	reverse	IPR000276, IPR017452, IPR032675	521	NA	NA	NA	NA	NA	NA	NA	NA	NA	NA	NA	NA	NA	NA	NA
BSUD.4334	No_homologs	18	contig_2114	NA	GRL101-homolog 5 (GRL101, extracellular C-type lectin domain, extracellular LDL domain)	35829	49712	13883	reverse	IPR000276, IPR002172, IPR016187, IPR002131, IPR036055, IPR016186, IPR017452, IPR001304, IPR032675	1123	7	NA	NA	NA	NA	NA	NA	NA	NA	NA	NA	NA	NA	NA	NA
BSUD.4325	No_homologs	0	contig_2112	NA	GRL101-homolog 6 (GRL101, extracellular C-type lectin domain, extracellular LDL domain)	991	5390	4399	forward	IPR000276, IPR002172, IPR016187, IPR002131, IPR036055, IPR016186, IPR017452, IPR001304, IPR032675	1009	7	NA	NA	NA	NA	NA	NA	NA	NA	NA	NA	NA	NA	NA	NA
BSUD.4326	No_homologs	0	contig_2112	NA	GPCR, LRR, LDL	18246	24637	6391	forward	IPR000276, IPR017452, IPR032675, IPR036055, IPR002172	818	NA	NA	NA	NA	NA	NA	NA	NA	NA	NA	NA	NA	NA	NA	NA
BSUD.19899	No_homologs	0	contig_7479	NA	GPCR	5219	7338	2119	forward	IPR000276, IPR017452	95	NA	NA	NA	NA	NA	NA	NA	NA	NA	NA	NA	NA	NA	NA	NA
